# Supplementary material for: Gut microbiota production of trimethyl-5-aminovaleric acid reduces fatty acid oxidation and accelerates cardiac hypertrophy
Source: Nat Commun. 2022 Apr 1;13:1757. doi: 10.1038/s41467-022-29060-7 (PMC8976029; doi:10.1038/s41467-022-29060-7)
Supplement: Supplementary file 3 — Source Data [file 41467_2022_29060_MOESM3_ESM.zip]

Archive with 16 entries (15 files):
- Source data/
- Source data/Figure 1.xlsx
- Source data/Figure 2.xlsx
- Source data/Figure 3.xlsx
- Source data/Figure 4.xlsx
- Source data/Figure 5.xlsx
- Source data/Figure 6.xlsx
- Source data/Figure S1.xlsx
- Source data/Figure S2.xlsx
- Source data/Figure S3.xlsx
- Source data/Figure S4.xlsx
- Source data/Figure S5.xlsx
- Source data/Figure S6.xlsx
- Source data/Figure S7.xlsx
- Source data/Figure S8.xlsx
- Source data/Figure S9.xlsx
