# Supplementary material for: Gut microbiota production of trimethyl-5-aminovaleric acid reduces fatty acid oxidation and accelerates cardiac hypertrophy
Source: Nat Commun. 2022 Apr 1;13:1757. doi: 10.1038/s41467-022-29060-7 (PMC8976029; doi:10.1038/s41467-022-29060-7)
Supplement: Supplementary file 3 — Source Data [file 41467_2022_29060_MOESM3_ESM.zip › Source data/Figure 1.xlsx]

## Sheet: Figure 1a
Survival Table
TMAVA		Time	Status	Cumulative Proportion Surviving at the Time		N of Cumulative Events	N of Remaining Cases
				Estimate	Std. Error
Q1	1	0	1			1	418
	2	0	1			2	417
	3	0	1	0.99284	0.00411895	3	416
	4	0.2	1			4	415
	5	0.2	1			5	414
	6	0.2	1	0.98568	0.00580403	6	413
	7	1	1			7	412
	8	1	1			8	411
	9	1	1			9	410
	10	1	1			10	409
	11	1	1			11	408
	12	1	1			12	407
	13	1	1			13	406
	14	1	1			14	405
	15	1	1			15	404
	16	1	1	0.961814	0.00936249	16	403
	17	2	1			17	402
	18	2	1			18	401
	19	2	1			19	400
	20	2	1			20	399
	21	2	1			21	398
	22	2	1	0.947494	0.0108965	22	397
	23	2	0			22	396
	24	3	1			23	395
	25	3	1			24	394
	26	3	1			25	393
	27	3	1			26	392
	28	3	1	0.935531	0.0120007	27	391
	29	3	0			27	390
	30	4	1			28	389
	31	4	1			29	388
	32	4	1			30	387
	33	4	1	0.925936	0.0128007	31	386
	34	5	1	0.923537	0.0129904	32	385
	35	5	0			32	384
	36	6	0			32	383
	37	7	1	0.921125	0.0131783	33	382
	38	8	1			34	381
	39	8	1	0.916303	0.0135434	35	380
	40	9	0			35	379
	41	9	0			35	378
	42	9	0			35	377
	43	9	0			35	376
	44	9	0			35	375
	45	9	0			35	374
	46	9	0			35	373
	47	9	0			35	372
	48	9	0			35	371
	49	9	0			35	370
	50	9	0			35	369
	51	10	1			36	368
	52	10	1	0.911336	0.0139178	37	367
	53	10	0			37	366
	54	10	0			37	365
	55	10	0			37	364
	56	10	0			37	363
	57	10	0			37	362
	58	10	0			37	361
	59	10	0			37	360
	60	10	0			37	359
	61	10	0			37	358
	62	10	0			37	357
	63	10	0			37	356
	64	10	0			37	355
	65	10	0			37	354
	66	10	0			37	353
	67	10	0			37	352
	68	10	0			37	351
	69	10	0			37	350
	70	10	0			37	349
	71	10	0			37	348
	72	10	0			37	347
	73	10	0			37	346
	74	10	0			37	345
	75	10	0			37	344
	76	10	0			37	343
	77	10	0			37	342
	78	10	0			37	341
	79	10	0			37	340
	80	10	0			37	339
	81	10	0			37	338
	82	10	0			37	337
	83	10	0			37	336
	84	10	0			37	335
	85	10	0			37	334
	86	11	0			37	333
	87	11	0			37	332
	88	11	0			37	331
	89	11	0			37	330
	90	11	0			37	329
	91	11	0			37	328
	92	11	0			37	327
	93	11	0			37	326
	94	11	0			37	325
	95	11	0			37	324
	96	11	0			37	323
	97	11	0			37	322
	98	12	0			37	321
	99	12	0			37	320
	100	12	0			37	319
	101	12	0			37	318
	102	12	0			37	317
	103	12	0			37	316
	104	12	0			37	315
	105	12	0			37	314
	106	12	0			37	313
	107	12	0			37	312
	108	12	0			37	311
	109	12	0			37	310
	110	12	0			37	309
	111	12	0			37	308
	112	12	0			37	307
	113	12	0			37	306
	114	12	0			37	305
	115	12	0			37	304
	116	12	0			37	303
	117	12	0			37	302
	118	12	0			37	301
	119	12	0			37	300
	120	12	0			37	299
	121	12	0			37	298
	122	13	1			38	297
	123	13	1	0.90522	0.0144808	39	296
	124	13	0			39	295
	125	13	0			39	294
	126	13	0			39	293
	127	13	0			39	292
	128	13	0			39	291
	129	13	0			39	290
	130	13	0			39	289
	131	14	1			40	288
	132	14	1			41	287
	133	14	1			42	286
	134	14	1			43	285
	135	14	1	0.889559	0.0158337	44	284
	136	14	0			44	283
	137	14	0			44	282
	138	14	0			44	281
	139	14	0			44	280
	140	14	0			44	279
	141	14	0			44	278
	142	14	0			44	277
	143	14	0			44	276
	144	14	0			44	275
	145	14	0			44	274
	146	14	0			44	273
	147	14	0			44	272
	148	14	0			44	271
	149	14	0			44	270
	150	14	0			44	269
	151	14	0			44	268
	152	14	0			44	267
	153	14	0			44	266
	154	14	0			44	265
	155	14	0			44	264
	156	15	1			45	263
	157	15	1	0.88282	0.0164152	46	262
	158	15	0			46	261
	159	15	0			46	260
	160	15	0			46	259
	161	15	0			46	258
	162	15	0			46	257
	163	15	0			46	256
	164	15	0			46	255
	165	16	1	0.879358	0.0167119	47	254
	166	16	0			47	253
	167	17	1			48	252
	168	17	1	0.872406	0.0172876	49	251
	169	17	0			49	250
	170	17	0			49	249
	171	17	0			49	248
	172	18	0			49	247
	173	19	1	0.868874	0.0175747	50	246
	174	19	0			50	245
	175	20	0			50	244
	176	21	1			51	243
	177	21	1	0.861752	0.0181378	52	242
	178	21	0			52	241
	179	21	0			52	240
	180	22	1			53	239
	181	22	1	0.854571	0.018684	54	238
	182	22	0			54	237
	183	22	0			54	236
	184	22	0			54	235
	185	22	0			54	234
	186	22	0			54	233
	187	22	0			54	232
	188	22	0			54	231
	189	23	0			54	230
	190	23	0			54	229
	191	23	0			54	228
	192	23	0			54	227
	193	23	0			54	226
	194	24	0			54	225
	195	24	0			54	224
	196	26	0			54	223
	197	26	0			54	222
	198	26	0			54	221
	199	27	1			55	220
	200	27	1	0.846837	0.0192986	56	219
	201	27	0			56	218
	202	27	0			56	217
	203	27	0			56	216
	204	27	0			56	215
	205	28	1	0.842899	0.0196066	57	214
	206	28	0			57	213
	207	28	0			57	212
	208	28	0			57	211
	209	29	1	0.838904	0.0199165	58	210
	210	29	0			58	209
	211	29	0			58	208
	212	29	0			58	207
	213	29	0			58	206
	214	29	0			58	205
	215	29	0			58	204
	216	30	1			59	203
	217	30	1	0.830679	0.0205528	60	202
	218	30	0			60	201
	219	30	0			60	200
	220	30	0			60	199
	221	30	0			60	198
	222	30	0			60	197
	223	30	0			60	196
	224	30	0			60	195
	225	31	1			61	194
	226	31	1	0.822159	0.0212066	62	193
	227	31	0			62	192
	228	31	0			62	191
	229	31	0			62	190
	230	31	0			62	189
	231	31	0			62	188
	232	31	0			62	187
	233	31	0			62	186
	234	31	0			62	185
	235	31	0			62	184
	236	31	0			62	183
	237	32	0			62	182
	238	32	0			62	181
	239	32	0			62	180
	240	32	0			62	179
	241	32	0			62	178
	242	33	0			62	177
	243	33	0			62	176
	244	33	0			62	175
	245	33	0			62	174
	246	33	0			62	173
	247	33	0			62	172
	248	33	0			62	171
	249	34	1			63	170
	250	34	1			64	169
	251	34	1	0.807736	0.02241	65	168
	252	34	0			65	167
	253	34	0			65	166
	254	34	0			65	165
	255	34	0			65	164
	256	34	0			65	163
	257	34	0			65	162
	258	35	1	0.80275	0.0228196	66	161
	259	35	0			66	160
	260	35	0			66	159
	261	35	0			66	158
	262	35	0			66	157
	263	35	0			66	156
	264	35	0			66	155
	265	35	0			66	154
	266	35	0			66	153
	267	35	0			66	152
	268	35	0			66	151
	269	35	0			66	150
	270	35	0			66	149
	271	36	0			66	148
	272	36	0			66	147
	273	36	0			66	146
	274	36	0			66	145
	275	36	0			66	144
	276	36	0			66	143
	277	36	0			66	142
	278	36	0			66	141
	279	36	0			66	140
	280	36	0			66	139
	281	36	0			66	138
	282	36	0			66	137
	283	37	1	0.79689	0.0233933	67	136
	284	37	0			67	135
	285	37	0			67	134
	286	37	0			67	133
	287	37	0			67	132
	288	37	0			67	131
	289	37	0			67	130
	290	37	0			67	129
	291	37	0			67	128
	292	37	0			67	127
	293	37	0			67	126
	294	37	0			67	125
	295	37	0			67	124
	296	37	0			67	123
	297	37	0			67	122
	298	37	0			67	121
	299	38	0			67	120
	300	38	0			67	119
	301	38	0			67	118
	302	38	0			67	117
	303	38	0			67	116
	304	38	0			67	115
	305	39	1	0.789961	0.0241944	68	114
	306	39	0			68	113
	307	39	0			68	112
	308	39	0			68	111
	309	39	0			68	110
	310	39	0			68	109
	311	39	0			68	108
	312	39	0			68	107
	313	40	0			68	106
	314	40	0			68	105
	315	40	0			68	104
	316	41	0			68	103
	317	41	0			68	102
	318	44	1			69	101
	319	44	1	0.774471	0.0260815	70	100
	320	44	0			70	99
	321	44	0			70	98
	322	45	1	0.766568	0.0269861	71	97
	323	45	0			71	96
	324	46	0			71	95
	325	46	0			71	94
	326	47	0			71	93
	327	47	0			71	92
	328	47	0			71	91
	329	47	0			71	90
	330	47	0			71	89
	331	47	0			71	88
	332	48	0			71	87
	333	48	0			71	86
	334	48	0			71	85
	335	48	0			71	84
	336	48	0			71	83
	337	48	0			71	82
	338	48	0			71	81
	339	49	0			71	80
	340	49	0			71	79
	341	49	0			71	78
	342	49	0			71	77
	343	49	0			71	76
	344	49	0			71	75
	345	50	1	0.756347	0.0284962	72	74
	346	50	0			72	73
	347	50	0			72	72
	348	50	0			72	71
	349	50	0			72	70
	350	50	0			72	69
	351	51	1			73	68
	352	51	1	0.734424	0.0316068	74	67
	353	51	0			74	66
	354	51	0			74	65
	355	52	1	0.723126	0.0330785	75	64
	356	52	0			75	63
	357	53	0			75	62
	358	53	0			75	61
	359	53	0			75	60
	360	53	0			75	59
	361	54	0			75	58
	362	54	0			75	57
	363	55	0			75	56
	364	55	0			75	55
	365	55	0			75	54
	366	55	0			75	53
	367	55	0			75	52
	368	56	0			75	51
	369	56	0			75	50
	370	56	0			75	49
	371	56	0			75	48
	372	56	0			75	47
	373	57	1	0.70774	0.0357743	76	46
	374	57	0			76	45
	375	57	0			76	44
	376	57	0			76	43
	377	57	0			76	42
	378	58	1	0.690889	0.0386882	77	41
	379	58	0			77	40
	380	58	0			77	39
	381	59	0			77	38
	382	59	0			77	37
	383	60	1	0.672216	0.0419072	78	36
	384	60	0			78	35
	385	60	0			78	34
	386	60	0			78	33
	387	60	0			78	32
	388	60	0			78	31
	389	61	0			78	30
	390	61	0			78	29
	391	62	0			78	28
	392	62	0			78	27
	393	62	0			78	26
	394	63	0			78	25
	395	64	0			78	24
	396	64	0			78	23
	397	65	0			78	22
	398	66	0			78	21
	399	67	0			78	20
	400	67	0			78	19
	401	68	0			78	18
	402	72	0			78	17
	403	72	0			78	16
	404	75	0			78	15
	405	81	1	0.627402	0.0583464	79	14
	406	82	0			79	13
	407	83	0			79	12
	408	83	0			79	11
	409	83	0			79	10
	410	83	0			79	9
	411	83	0			79	8
	412	83	0			79	7
	413	84	0			79	6
	414	84	0			79	5
	415	84	0			79	4
	416	84	0			79	3
	417	84	0			79	2
	418	84	0			79	1
	419	84	0			79	0
Q2	1	0	1			1	405
	2	0	1	0.995074	0.00347469	2	404
	3	1	1			3	403
	4	1	1			4	402
	5	1	1			5	401
	6	1	1			6	400
	7	1	1			7	399
	8	1	1			8	398
	9	1	1			9	397
	10	1	1			10	396
	11	1	1	0.972906	0.0080576	11	395
	12	2	1			12	394
	13	2	1			13	393
	14	2	1	0.965517	0.00905562	14	392
	15	2	0			14	391
	16	2	0			14	390
	17	2	0			14	389
	18	3	1			15	388
	19	3	1			16	387
	20	3	1			17	386
	21	3	1	0.955589	0.010233	18	385
	22	5	1	0.953107	0.0105032	19	384
	23	5	0			19	383
	24	6	1			20	382
	25	6	1			21	381
	26	6	1			22	380
	27	6	1	0.943153	0.0115125	23	379
	28	6	0			23	378
	29	7	1			24	377
	30	7	1			25	376
	31	7	1	0.935668	0.0122053	26	375
	32	8	1			27	374
	33	8	1			28	373
	34	8	1	0.928182	0.01285	29	372
	35	9	0			29	371
	36	9	0			29	370
	37	9	0			29	369
	38	9	0			29	368
	39	9	0			29	367
	40	9	0			29	366
	41	9	0			29	365
	42	10	0			29	364
	43	10	0			29	363
	44	10	0			29	362
	45	10	0			29	361
	46	10	0			29	360
	47	10	0			29	359
	48	10	0			29	358
	49	10	0			29	357
	50	10	0			29	356
	51	10	0			29	355
	52	10	0			29	354
	53	10	0			29	353
	54	10	0			29	352
	55	10	0			29	351
	56	10	0			29	350
	57	10	0			29	349
	58	10	0			29	348
	59	10	0			29	347
	60	10	0			29	346
	61	10	0			29	345
	62	10	0			29	344
	63	10	0			29	343
	64	10	0			29	342
	65	10	0			29	341
	66	10	0			29	340
	67	10	0			29	339
	68	10	0			29	338
	69	10	0			29	337
	70	10	0			29	336
	71	10	0			29	335
	72	10	0			29	334
	73	10	0			29	333
	74	10	0			29	332
	75	10	0			29	331
	76	10	0			29	330
	77	10	0			29	329
	78	10	0			29	328
	79	11	1			30	327
	80	11	1			31	326
	81	11	1			32	325
	82	11	1	0.916863	0.0138839	33	324
	83	11	0			33	323
	84	11	0			33	322
	85	11	0			33	321
	86	11	0			33	320
	87	11	0			33	319
	88	11	0			33	318
	89	11	0			33	317
	90	11	0			33	316
	91	11	0			33	315
	92	11	0			33	314
	93	11	0			33	313
	94	11	0			33	312
	95	11	0			33	311
	96	11	0			33	310
	97	11	0			33	309
	98	11	0			33	308
	99	11	0			33	307
	100	11	0			33	306
	101	12	1			34	305
	102	12	1			35	304
	103	12	1			36	303
	104	12	1	0.904878	0.0149398	37	302
	105	12	0			37	301
	106	12	0			37	300
	107	12	0			37	299
	108	12	0			37	298
	109	12	0			37	297
	110	12	0			37	296
	111	12	0			37	295
	112	12	0			37	294
	113	12	0			37	293
	114	12	0			37	292
	115	12	0			37	291
	116	12	0			37	290
	117	12	0			37	289
	118	12	0			37	288
	119	12	0			37	287
	120	12	0			37	286
	121	12	0			37	285
	122	12	0			37	284
	123	12	0			37	283
	124	12	0			37	282
	125	12	0			37	281
	126	12	0			37	280
	127	12	0			37	279
	128	12	0			37	278
	129	12	0			37	277
	130	12	0			37	276
	131	12	0			37	275
	132	12	0			37	274
	133	12	0			37	273
	134	12	0			37	272
	135	12	0			37	271
	136	13	1			38	270
	137	13	1			39	269
	138	13	1	0.894861	0.0158543	40	268
	139	13	0			40	267
	140	13	0			40	266
	141	13	0			40	265
	142	13	0			40	264
	143	13	0			40	263
	144	13	0			40	262
	145	13	0			40	261
	146	13	0			40	260
	147	13	0			40	259
	148	13	0			40	258
	149	13	0			40	257
	150	13	0			40	256
	151	13	0			40	255
	152	13	0			40	254
	153	13	0			40	253
	154	14	1			41	252
	155	14	1	0.887787	0.0164992	42	251
	156	14	0			42	250
	157	14	0			42	249
	158	14	0			42	248
	159	14	0			42	247
	160	14	0			42	246
	161	14	0			42	245
	162	14	0			42	244
	163	14	0			42	243
	164	14	0			42	242
	165	14	0			42	241
	166	14	0			42	240
	167	14	0			42	239
	168	14	0			42	238
	169	14	0			42	237
	170	14	0			42	236
	171	14	0			42	235
	172	14	0			42	234
	173	14	0			42	233
	174	14	0			42	232
	175	14	0			42	231
	176	14	0			42	230
	177	14	0			42	229
	178	14	0			42	228
	179	14	0			42	227
	180	14	0			42	226
	181	14	0			42	225
	182	14	0			42	224
	183	14	0			42	223
	184	14	0			42	222
	185	14	0			42	221
	186	14	0			42	220
	187	15	1	0.883751	0.0169105	43	219
	188	15	0			43	218
	189	15	0			43	217
	190	15	0			43	216
	191	15	0			43	215
	192	16	1			44	214
	193	16	1	0.87553	0.0177242	45	213
	194	16	0			45	212
	195	16	0			45	211
	196	17	1			46	210
	197	17	1			47	209
	198	17	1	0.863082	0.0188732	48	208
	199	17	0			48	207
	200	17	0			48	206
	201	17	0			48	205
	202	17	0			48	204
	203	17	0			48	203
	204	17	0			48	202
	205	17	0			48	201
	206	17	0			48	200
	207	18	1	0.858767	0.0192659	49	199
	208	18	0			49	198
	209	19	1	0.854429	0.0196507	50	197
	210	19	0			50	196
	211	19	0			50	195
	212	20	1	0.850048	0.0200325	51	194
	213	20	0			51	193
	214	21	0			51	192
	215	21	0			51	191
	216	21	0			51	190
	217	22	1	0.845574	0.0204205	52	189
	218	22	0			52	188
	219	23	1			53	187
	220	23	1			54	186
	221	23	1	0.832081	0.0215294	55	185
	222	23	0			55	184
	223	23	0			55	183
	224	23	0			55	182
	225	23	0			55	181
	226	23	0			55	180
	227	24	1			56	179
	228	24	1	0.822835	0.0222606	57	178
	229	25	1	0.818213	0.0226105	58	177
	230	26	1	0.81359	0.0229504	59	176
	231	26	0			59	175
	232	26	0			59	174
	233	26	0			59	173
	234	27	0			59	172
	235	28	0			59	171
	236	28	0			59	170
	237	29	0			59	169
	238	29	0			59	168
	239	29	0			59	167
	240	29	0			59	166
	241	30	0			59	165
	242	30	0			59	164
	243	30	0			59	163
	244	30	0			59	162
	245	30	0			59	161
	246	30	0			59	160
	247	30	0			59	159
	248	31	0			59	158
	249	31	0			59	157
	250	31	0			59	156
	251	31	0			59	155
	252	31	0			59	154
	253	32	1	0.808307	0.0234015	60	153
	254	32	0			60	152
	255	32	0			60	151
	256	32	0			60	150
	257	32	0			60	149
	258	33	1	0.802882	0.023865	61	148
	259	33	0			61	147
	260	33	0			61	146
	261	33	0			61	145
	262	33	0			61	144
	263	33	0			61	143
	264	33	0			61	142
	265	33	0			61	141
	266	34	0			61	140
	267	34	0			61	139
	268	34	0			61	138
	269	35	1	0.797064	0.0243909	62	137
	270	35	0			62	136
	271	35	0			62	135
	272	35	0			62	134
	273	35	0			62	133
	274	35	0			62	132
	275	36	1			63	131
	276	36	1	0.784987	0.0254724	64	130
	277	36	0			64	129
	278	36	0			64	128
	279	36	0			64	127
	280	36	0			64	126
	281	36	0			64	125
	282	37	0			64	124
	283	37	0			64	123
	284	38	1			65	122
	285	38	1	0.772223	0.0266092	66	121
	286	39	0			66	120
	287	39	0			66	119
	288	39	0			66	118
	289	39	0			66	117
	290	39	0			66	116
	291	39	0			66	115
	292	41	1	0.765508	0.0272119	67	114
	293	41	0			67	113
	294	41	0			67	112
	295	41	0			67	111
	296	42	1			68	110
	297	42	1			69	109
	298	42	1	0.744819	0.0289798	70	108
	299	42	0			70	107
	300	43	0			70	106
	301	44	0			70	105
	302	44	0			70	104
	303	44	0			70	103
	304	45	0			70	102
	305	45	0			70	101
	306	45	0			70	100
	307	46	1			71	99
	308	46	1	0.729922	0.030254	72	98
	309	46	0			72	97
	310	46	0			72	96
	311	46	0			72	95
	312	47	0			72	94
	313	47	0			72	93
	314	47	0			72	92
	315	47	0			72	91
	316	48	0			72	90
	317	48	0			72	89
	318	49	1	0.721721	0.0310058	73	88
	319	49	0			73	87
	320	49	0			73	86
	321	49	0			73	85
	322	50	1			74	84
	323	50	1	0.704739	0.0325184	75	83
	324	50	0			75	82
	325	50	0			75	81
	326	51	0			75	80
	327	53	1	0.69593	0.0332838	76	79
	328	53	0			76	78
	329	54	0			76	77
	330	54	0			76	76
	331	54	0			76	75
	332	55	0			76	74
	333	55	0			76	73
	334	56	1	0.686397	0.0341658	77	72
	335	56	0			77	71
	336	57	1	0.676729	0.0350257	78	70
	337	58	1			79	69
	338	58	1	0.657394	0.0365962	80	68
	339	58	0			80	67
	340	58	0			80	66
	341	58	0			80	65
	342	58	0			80	64
	343	58	0			80	63
	344	59	0			80	62
	345	60	1	0.646791	0.0375105	81	61
	346	60	0			81	60
	347	60	0			81	59
	348	60	0			81	58
	349	60	0			81	57
	350	60	0			81	56
	351	60	0			81	55
	352	60	0			81	54
	353	60	0			81	53
	354	61	1	0.634587	0.0387371	82	52
	355	61	0			82	51
	356	61	0			82	50
	357	61	0			82	49
	358	61	0			82	48
	359	62	1	0.621367	0.0401227	83	47
	360	62	0			83	46
	361	62	0			83	45
	362	62	0			83	44
	363	63	0			83	43
	364	63	0			83	42
	365	63	0			83	41
	366	64	0			83	40
	367	66	0			83	39
	368	66	0			83	38
	369	68	0			83	37
	370	68	0			83	36
	371	68	0			83	35
	372	70	0			83	34
	373	70	0			83	33
	374	70	0			83	32
	375	71	0			83	31
	376	73	0			83	30
	377	73	0			83	29
	378	73	0			83	28
	379	74	0			83	27
	380	74	0			83	26
	381	76	1	0.597468	0.0451394	84	25
	382	77	0			84	24
	383	78	0			84	23
	384	78	0			84	22
	385	79	1	0.570311	0.0506019	85	21
	386	80	0			85	20
	387	81	0			85	19
	388	82	0			85	18
	389	83	0			85	17
	390	83	0			85	16
	391	83	0			85	15
	392	83	0			85	14
	393	84	0			85	13
	394	84	0			85	12
	395	84	0			85	11
	396	84	0			85	10
	397	84	0			85	9
	398	84	0			85	8
	399	84	0			85	7
	400	84	0			85	6
	401	84	0			85	5
	402	84	0			85	4
	403	84	0			85	3
	404	84	0			85	2
	405	84	0			85	1
	406	84	0			85	0
Q3	1	0	1			1	412
	2	0	1			2	411
	3	0	1			3	410
	4	0	1	0.990315	0.00481911	4	409
	5	0.2	1			5	408
	6	0.2	1			6	407
	7	0.2	1			7	406
	8	0.2	1			8	405
	9	0.2	1	0.978208	0.00718434	9	404
	10	1	1			10	403
	11	1	1			11	402
	12	1	1			12	401
	13	1	1			13	400
	14	1	1			14	399
	15	1	1			15	398
	16	1	1			16	397
	17	1	1			17	396
	18	1	1			18	395
	19	1	1			19	394
	20	1	1	0.951574	0.010563	20	393
	21	2	1			21	392
	22	2	1	0.946731	0.0110503	22	391
	23	2	0			22	390
	24	3	1			23	389
	25	3	1			24	388
	26	3	1			25	387
	27	3	1			26	386
	28	3	1	0.934594	0.012169	27	385
	29	3	0			27	384
	30	4	1			28	383
	31	4	1	0.929726	0.012583	29	382
	32	5	1			30	381
	33	5	1	0.924858	0.0129793	31	380
	34	6	1			32	379
	35	6	1			33	378
	36	6	1	0.917557	0.0135442	34	377
	37	6	0			34	376
	38	6	0			34	375
	39	7	1	0.91511	0.0137273	35	374
	40	8	1			36	373
	41	8	1			37	372
	42	8	1	0.90777	0.0142564	38	371
	43	8	0			38	370
	44	8	0			38	369
	45	9	1			39	368
	46	9	1			40	367
	47	9	1	0.900389	0.0147635	41	366
	48	9	0			41	365
	49	9	0			41	364
	50	9	0			41	363
	51	9	0			41	362
	52	9	0			41	361
	53	9	0			41	360
	54	9	0			41	359
	55	9	0			41	358
	56	9	0			41	357
	57	9	0			41	356
	58	9	0			41	355
	59	9	0			41	354
	60	9	0			41	353
	61	9	0			41	352
	62	10	1			42	351
	63	10	1			43	350
	64	10	1			44	349
	65	10	1			45	348
	66	10	1	0.8876	0.0156225	46	347
	67	10	0			46	346
	68	10	0			46	345
	69	10	0			46	344
	70	10	0			46	343
	71	10	0			46	342
	72	10	0			46	341
	73	10	0			46	340
	74	10	0			46	339
	75	10	0			46	338
	76	10	0			46	337
	77	10	0			46	336
	78	10	0			46	335
	79	10	0			46	334
	80	10	0			46	333
	81	10	0			46	332
	82	10	0			46	331
	83	10	0			46	330
	84	10	0			46	329
	85	10	0			46	328
	86	10	0			46	327
	87	10	0			46	326
	88	10	0			46	325
	89	10	0			46	324
	90	10	0			46	323
	91	10	0			46	322
	92	10	0			46	321
	93	10	0			46	320
	94	10	0			46	319
	95	10	0			46	318
	96	10	0			46	317
	97	10	0			46	316
	98	10	0			46	315
	99	10	0			46	314
	100	10	0			46	313
	101	11	1			47	312
	102	11	1	0.881928	0.0160292	48	311
	103	11	0			48	310
	104	11	0			48	309
	105	11	0			48	308
	106	11	0			48	307
	107	11	0			48	306
	108	11	0			48	305
	109	11	0			48	304
	110	11	0			48	303
	111	11	0			48	302
	112	11	0			48	301
	113	11	0			48	300
	114	11	0			48	299
	115	11	0			48	298
	116	11	0			48	297
	117	11	0			48	296
	118	11	0			48	295
	119	11	0			48	294
	120	11	0			48	293
	121	11	0			48	292
	122	11	0			48	291
	123	11	0			48	290
	124	11	0			48	289
	125	11	0			48	288
	126	11	0			48	287
	127	11	0			48	286
	128	12	1			49	285
	129	12	1	0.875761	0.0164997	50	284
	130	12	0			50	283
	131	12	0			50	282
	132	12	0			50	281
	133	12	0			50	280
	134	12	0			50	279
	135	12	0			50	278
	136	12	0			50	277
	137	12	0			50	276
	138	12	0			50	275
	139	12	0			50	274
	140	12	0			50	273
	141	12	0			50	272
	142	12	0			50	271
	143	12	0			50	270
	144	12	0			50	269
	145	12	0			50	268
	146	12	0			50	267
	147	12	0			50	266
	148	12	0			50	265
	149	12	0			50	264
	150	12	0			50	263
	151	12	0			50	262
	152	12	0			50	261
	153	12	0			50	260
	154	12	0			50	259
	155	12	0			50	258
	156	12	0			50	257
	157	12	0			50	256
	158	12	0			50	255
	159	12	0			50	254
	160	12	0			50	253
	161	12	0			50	252
	162	13	1	0.872286	0.0167962	51	251
	163	13	0			51	250
	164	13	0			51	249
	165	13	0			51	248
	166	13	0			51	247
	167	13	0			51	246
	168	13	0			51	245
	169	13	0			51	244
	170	13	0			51	243
	171	13	0			51	242
	172	13	0			51	241
	173	13	0			51	240
	174	14	1			52	239
	175	14	1	0.865016	0.0174249	53	238
	176	14	0			53	237
	177	14	0			53	236
	178	14	0			53	235
	179	14	0			53	234
	180	14	0			53	233
	181	14	0			53	232
	182	14	0			53	231
	183	14	0			53	230
	184	14	0			53	229
	185	14	0			53	228
	186	14	0			53	227
	187	14	0			53	226
	188	14	0			53	225
	189	14	0			53	224
	190	14	0			53	223
	191	14	0			53	222
	192	14	0			53	221
	193	14	0			53	220
	194	14	0			53	219
	195	14	0			53	218
	196	15	1			54	217
	197	15	1			55	216
	198	15	1	0.853113	0.0184909	56	215
	199	15	0			56	214
	200	15	0			56	213
	201	15	0			56	212
	202	15	0			56	211
	203	16	1	0.849069	0.0188401	57	210
	204	16	0			57	209
	205	16	0			57	208
	206	16	0			57	207
	207	16	0			57	206
	208	17	1			58	205
	209	17	1			59	204
	210	17	1	0.836704	0.0198723	60	203
	211	17	0			60	202
	212	17	0			60	201
	213	17	0			60	200
	214	18	1			61	199
	215	18	1	0.828337	0.0205355	62	198
	216	19	1	0.824154	0.0208535	63	197
	217	19	0			63	196
	218	19	0			63	195
	219	19	0			63	194
	220	20	1			64	193
	221	20	1			65	192
	222	20	1			66	191
	223	20	1			67	190
	224	20	1	0.802913	0.0223753	68	189
	225	20	0			68	188
	226	21	1			69	187
	227	21	1	0.794371	0.022938	70	186
	228	21	0			70	185
	229	21	0			70	184
	230	22	0			70	183
	231	22	0			70	182
	232	22	0			70	181
	233	22	0			70	180
	234	22	0			70	179
	235	22	0			70	178
	236	23	1			71	177
	237	23	1			72	176
	238	23	1	0.780983	0.0238182	73	175
	239	23	0			73	174
	240	23	0			73	173
	241	24	1	0.776468	0.0241045	74	172
	242	24	0			74	171
	243	25	1			75	170
	244	25	1	0.767387	0.0246631	76	169
	245	26	1	0.762846	0.0249317	77	168
	246	26	0			77	167
	247	26	0			77	166
	248	28	0			77	165
	249	28	0			77	164
	250	28	0			77	163
	251	28	0			77	162
	252	29	1	0.758137	0.0252186	78	161
	253	29	0			78	160
	254	30	0			78	159
	255	30	0			78	158
	256	30	0			78	157
	257	30	0			78	156
	258	30	0			78	155
	259	30	0			78	154
	260	30	0			78	153
	261	31	1			79	152
	262	31	1	0.748227	0.0258442	80	151
	263	31	0			80	150
	264	31	0			80	149
	265	31	0			80	148
	266	31	0			80	147
	267	32	1	0.743137	0.0261648	81	146
	268	32	0			81	145
	269	32	0			81	144
	270	33	1	0.737976	0.0264872	82	143
	271	33	0			82	142
	272	33	0			82	141
	273	33	0			82	140
	274	33	0			82	139
	275	33	0			82	138
	276	33	0			82	137
	277	33	0			82	136
	278	33	0			82	135
	279	34	1			83	134
	280	34	1			84	133
	281	34	1	0.721577	0.0275389	85	132
	282	34	0			85	131
	283	34	0			85	130
	284	35	1	0.716026	0.0278808	86	129
	285	35	0			86	128
	286	35	0			86	127
	287	35	0			86	126
	288	35	0			86	125
	289	36	1	0.710298	0.0282401	87	124
	290	36	0			87	123
	291	36	0			87	122
	292	36	0			87	121
	293	36	0			87	120
	294	36	0			87	119
	295	37	1	0.704329	0.0286266	88	118
	296	37	0			88	117
	297	37	0			88	116
	298	37	0			88	115
	299	37	0			88	114
	300	37	0			88	113
	301	38	0			88	112
	302	38	0			88	111
	303	38	0			88	110
	304	38	0			88	109
	305	39	0			88	108
	306	39	0			88	107
	307	40	1	0.697747	0.0291061	89	106
	308	40	0			89	105
	309	41	0			89	104
	310	42	0			89	103
	311	42	0			89	102
	312	42	0			89	101
	313	42	0			89	100
	314	42	0			89	99
	315	43	0			89	98
	316	43	0			89	97
	317	44	1	0.690553	0.0296816	90	96
	318	44	0			90	95
	319	44	0			90	94
	320	44	0			90	93
	321	45	1			91	92
	322	45	1	0.675703	0.0308449	92	91
	323	45	0			92	90
	324	45	0			92	89
	325	45	0			92	88
	326	45	0			92	87
	327	46	0			92	86
	328	46	0			92	85
	329	46	0			92	84
	330	47	1	0.667659	0.0315092	93	83
	331	47	0			93	82
	332	47	0			93	81
	333	47	0			93	80
	334	47	0			93	79
	335	47	0			93	78
	336	48	1			94	77
	337	48	1			95	76
	338	48	1			96	75
	339	48	1	0.63342	0.0342295	97	74
	340	48	0			97	73
	341	48	0			97	72
	342	48	0			97	71
	343	48	0			97	70
	344	49	0			97	69
	345	49	0			97	68
	346	50	1	0.624105	0.0349706	98	67
	347	50	0			98	66
	348	50	0			98	65
	349	50	0			98	64
	350	50	0			98	63
	351	50	0			98	62
	352	50	0			98	61
	353	51	1	0.613874	0.0358628	99	60
	354	51	0			99	59
	355	51	0			99	58
	356	53	0			99	57
	357	53	0			99	56
	358	54	0			99	55
	359	56	0			99	54
	360	57	1	0.602506	0.0369565	100	53
	361	57	0			100	52
	362	57	0			100	51
	363	57	0			100	50
	364	57	0			100	49
	365	58	0			100	48
	366	58	0			100	47
	367	58	0			100	46
	368	58	0			100	45
	369	58	0			100	44
	370	59	0			100	43
	371	59	0			100	42
	372	59	0			100	41
	373	60	0			100	40
	374	60	0			100	39
	375	60	0			100	38
	376	60	0			100	37
	377	60	0			100	36
	378	60	0			100	35
	379	60	0			100	34
	380	61	0			100	33
	381	61	0			100	32
	382	63	0			100	31
	383	63	0			100	30
	384	63	0			100	29
	385	65	0			100	28
	386	66	0			100	27
	387	67	0			100	26
	388	67	0			100	25
	389	67	0			100	24
	390	68	0			100	23
	391	68	0			100	22
	392	69	1	0.575119	0.0442761	101	21
	393	69	0			101	20
	394	69	0			101	19
	395	70	0			101	18
	396	72	0			101	17
	397	73	0			101	16
	398	75	0			101	15
	399	75	0			101	14
	400	76	0			101	13
	401	77	0			101	12
	402	80	1	0.527192	0.0612601	102	11
	403	80	0			102	10
	404	81	0			102	9
	405	83	0			102	8
	406	83	0			102	7
	407	83	0			102	6
	408	84	0			102	5
	409	84	0			102	4
	410	84	0			102	3
	411	84	0			102	2
	412	84	0			102	1
	413	84	0			102	0
Q4	1	0	1			1	408
	2	0	1			2	407
	3	0	1			3	406
	4	0	1			4	405
	5	0	1			5	404
	6	0	1			6	403
	7	0	1	0.982885	0.00641323	7	402
	8	0.2	1			8	401
	9	0.2	1			9	400
	10	0.2	1			10	399
	11	0.2	1			11	398
	12	0.2	1	0.97066	0.00834451	12	397
	13	0.8	1	0.968215	0.0086743	13	396
	14	1	1			14	395
	15	1	1			15	394
	16	1	1			16	393
	17	1	1			17	392
	18	1	1			18	391
	19	1	1			19	390
	20	1	1			20	389
	21	1	1			21	388
	22	1	1			22	387
	23	1	1			23	386
	24	1	1			24	385
	25	1	1			25	384
	26	1	1			26	383
	27	1	1			27	382
	28	1	1	0.93154	0.012487	28	381
	29	2	1			29	380
	30	2	1			30	379
	31	2	1			31	378
	32	2	1			32	377
	33	2	1			33	376
	34	2	1			34	375
	35	2	1			35	374
	36	2	1			36	373
	37	2	1			37	372
	38	2	1	0.90709	0.0143547	38	371
	39	2	0			38	370
	40	2	0			38	369
	41	3	1			39	368
	42	3	1			40	367
	43	3	1			41	366
	44	3	1			42	365
	45	3	1			43	364
	46	3	1			44	363
	47	3	1			45	362
	48	3	1			46	361
	49	3	1			47	360
	50	3	1			48	359
	51	3	1	0.88005	0.0160762	49	358
	52	4	1			50	357
	53	4	1	0.875133	0.016358	51	356
	54	5	1			52	355
	55	5	1			53	354
	56	5	1			54	353
	57	5	1			55	352
	58	5	1	0.862842	0.0170268	56	351
	59	5	0			56	350
	60	5	0			56	349
	61	6	1			57	348
	62	6	1			58	347
	63	6	1			59	346
	64	6	1	0.852953	0.0175349	60	345
	65	7	1	0.850481	0.0176575	61	344
	66	8	1			62	343
	67	8	1			63	342
	68	8	1	0.843064	0.0180153	64	341
	69	8	0			64	340
	70	9	1			65	339
	71	9	1			66	338
	72	9	1			67	337
	73	9	1			68	336
	74	9	1	0.830666	0.018584	69	335
	75	9	0			69	334
	76	9	0			69	333
	77	9	0			69	332
	78	9	0			69	331
	79	9	0			69	330
	80	9	0			69	329
	81	9	0			69	328
	82	9	0			69	327
	83	9	0			69	326
	84	9	0			69	325
	85	9	0			69	324
	86	9	0			69	323
	87	9	0			69	322
	88	10	1			70	321
	89	10	1	0.825506	0.0188233	71	320
	90	10	0			71	319
	91	10	0			71	318
	92	10	0			71	317
	93	10	0			71	316
	94	10	0			71	315
	95	10	0			71	314
	96	10	0			71	313
	97	10	0			71	312
	98	10	0			71	311
	99	10	0			71	310
	100	10	0			71	309
	101	10	0			71	308
	102	10	0			71	307
	103	10	0			71	306
	104	10	0			71	305
	105	10	0			71	304
	106	10	0			71	303
	107	10	0			71	302
	108	10	0			71	301
	109	10	0			71	300
	110	10	0			71	299
	111	10	0			71	298
	112	10	0			71	297
	113	10	0			71	296
	114	11	1			72	295
	115	11	1	0.819928	0.0191048	73	294
	116	11	0			73	293
	117	11	0			73	292
	118	11	0			73	291
	119	11	0			73	290
	120	11	0			73	289
	121	11	0			73	288
	122	11	0			73	287
	123	11	0			73	286
	124	11	0			73	285
	125	11	0			73	284
	126	11	0			73	283
	127	11	0			73	282
	128	11	0			73	281
	129	11	0			73	280
	130	11	0			73	279
	131	11	0			73	278
	132	11	0			73	277
	133	11	0			73	276
	134	11	0			73	275
	135	11	0			73	274
	136	11	0			73	273
	137	11	0			73	272
	138	12	1			74	271
	139	12	1			75	270
	140	12	1	0.810885	0.0195946	76	269
	141	12	0			76	268
	142	12	0			76	267
	143	12	0			76	266
	144	12	0			76	265
	145	12	0			76	264
	146	12	0			76	263
	147	12	0			76	262
	148	12	0			76	261
	149	12	0			76	260
	150	12	0			76	259
	151	12	0			76	258
	152	12	0			76	257
	153	12	0			76	256
	154	12	0			76	255
	155	12	0			76	254
	156	12	0			76	253
	157	12	0			76	252
	158	12	0			76	251
	159	12	0			76	250
	160	12	0			76	249
	161	12	0			76	248
	162	12	0			76	247
	163	12	0			76	246
	164	12	0			76	245
	165	12	0			76	244
	166	12	0			76	243
	167	12	0			76	242
	168	12	0			76	241
	169	12	0			76	240
	170	12	0			76	239
	171	12	0			76	238
	172	12	0			76	237
	173	12	0			76	236
	174	13	1			77	235
	175	13	1			78	234
	176	13	1	0.800577	0.0202291	79	233
	177	13	0			79	232
	178	13	0			79	231
	179	13	0			79	230
	180	13	0			79	229
	181	13	0			79	228
	182	13	0			79	227
	183	13	0			79	226
	184	14	1			80	225
	185	14	1			81	224
	186	14	1	0.78995	0.0208703	82	223
	187	14	0			82	222
	188	14	0			82	221
	189	14	0			82	220
	190	14	0			82	219
	191	14	0			82	218
	192	14	0			82	217
	193	14	0			82	216
	194	14	0			82	215
	195	14	0			82	214
	196	14	0			82	213
	197	14	0			82	212
	198	14	0			82	211
	199	14	0			82	210
	200	14	0			82	209
	201	14	0			82	208
	202	14	0			82	207
	203	14	0			82	206
	204	14	0			82	205
	205	14	0			82	204
	206	14	0			82	203
	207	14	0			82	202
	208	14	0			82	201
	209	14	0			82	200
	210	14	0			82	199
	211	14	0			82	198
	212	14	0			82	197
	213	14	0			82	196
	214	15	1			83	195
	215	15	1	0.781889	0.0214215	84	194
	216	15	0			84	193
	217	15	0			84	192
	218	15	0			84	191
	219	15	0			84	190
	220	15	0			84	189
	221	16	1	0.777752	0.021704	85	188
	222	16	0			85	187
	223	16	0			85	186
	224	17	1			86	185
	225	17	1			87	184
	226	17	1			88	183
	227	17	1			89	182
	228	17	1	0.756845	0.0230467	90	181
	229	17	0			90	180
	230	17	0			90	179
	231	17	0			90	178
	232	17	0			90	177
	233	17	0			90	176
	234	17	0			90	175
	235	18	1			91	174
	236	18	1			92	173
	237	18	1			93	172
	238	18	1			94	171
	239	18	1			95	170
	240	18	1	0.730896	0.0245709	96	169
	241	18	0			96	168
	242	18	0			96	167
	243	18	0			96	166
	244	19	1	0.726493	0.0248142	97	165
	245	19	0			97	164
	246	19	0			97	163
	247	19	0			97	162
	248	19	0			97	161
	249	20	0			97	160
	250	21	0			97	159
	251	21	0			97	158
	252	21	0			97	157
	253	22	1	0.721866	0.0250839	98	156
	254	22	0			98	155
	255	22	0			98	154
	256	23	0			98	153
	257	23	0			98	152
	258	25	0			98	151
	259	26	1	0.717085	0.0253693	99	150
	260	26	0			99	149
	261	27	1			100	148
	262	27	1	0.70746	0.0259257	101	147
	263	27	0			101	146
	264	27	0			101	145
	265	27	0			101	144
	266	28	0			101	143
	267	28	0			101	142
	268	29	1	0.702478	0.0262174	102	141
	269	29	0			102	140
	270	30	1	0.69746	0.026506	103	139
	271	30	0			103	138
	272	30	0			103	137
	273	30	0			103	136
	274	31	1			104	135
	275	31	1			105	134
	276	31	1	0.682075	0.0273692	106	133
	277	31	0			106	132
	278	32	0			106	131
	279	32	0			106	130
	280	33	0			106	129
	281	33	0			106	128
	282	33	0			106	127
	283	34	0			106	126
	284	34	0			106	125
	285	34	0			106	124
	286	35	1	0.676574	0.0276957	107	123
	287	35	0			107	122
	288	36	1	0.671029	0.0280184	108	121
	289	36	0			108	120
	290	36	0			108	119
	291	36	0			108	118
	292	36	0			108	117
	293	36	0			108	116
	294	37	1	0.665244	0.0283678	109	115
	295	37	0			109	114
	296	38	1	0.659408	0.0287128	110	113
	297	38	0			110	112
	298	39	1	0.653521	0.0290538	111	111
	299	39	0			111	110
	300	40	0			111	109
	301	40	0			111	108
	302	41	0			111	107
	303	41	0			111	106
	304	41	0			111	105
	305	42	1	0.647297	0.0294363	112	104
	306	42	0			112	103
	307	43	0			112	102
	308	44	0			112	101
	309	44	0			112	100
	310	44	0			112	99
	311	45	0			112	98
	312	45	0			112	97
	313	45	0			112	96
	314	45	0			112	95
	315	45	0			112	94
	316	45	0			112	93
	317	45	0			112	92
	318	46	1	0.640261	0.0299453	113	91
	319	46	0			113	90
	320	46	0			113	89
	321	46	0			113	88
	322	46	0			113	87
	323	46	0			113	86
	324	47	0			113	85
	325	47	0			113	84
	326	48	0			113	83
	327	48	0			113	82
	328	48	0			113	81
	329	49	1	0.632357	0.0306011	114	80
	330	49	0			114	79
	331	49	0			114	78
	332	49	0			114	77
	333	49	0			114	76
	334	50	1			115	75
	335	50	1	0.615716	0.0319782	116	74
	336	50	0			116	73
	337	50	0			116	72
	338	50	0			116	71
	339	50	0			116	70
	340	51	0			116	69
	341	51	0			116	68
	342	51	0			116	67
	343	51	0			116	66
	344	53	0			116	65
	345	53	0			116	64
	346	53	0			116	63
	347	53	0			116	62
	348	54	1			117	61
	349	54	1	0.595854	0.0338907	118	60
	350	54	0			118	59
	351	54	0			118	58
	352	54	0			118	57
	353	54	0			118	56
	354	55	0			118	55
	355	55	0			118	54
	356	55	0			118	53
	357	56	0			118	52
	358	58	1	0.584395	0.0351227	119	51
	359	58	0			119	50
	360	58	0			119	49
	361	58	0			119	48
	362	58	0			119	47
	363	59	1	0.571961	0.03651	120	46
	364	59	0			120	45
	365	60	0			120	44
	366	60	0			120	43
	367	60	0			120	42
	368	60	0			120	41
	369	60	0			120	40
	370	60	0			120	39
	371	60	0			120	38
	372	60	0			120	37
	373	60	0			120	36
	374	61	0			120	35
	375	61	0			120	34
	376	62	0			120	33
	377	63	0			120	32
	378	65	0			120	31
	379	66	1	0.553511	0.0397216	121	30
	380	66	0			121	29
	381	66	0			121	28
	382	67	0			121	27
	383	67	0			121	26
	384	68	0			121	25
	385	68	0			121	24
	386	69	0			121	23
	387	69	0			121	22
	388	71	0			121	21
	389	72	0			121	20
	390	75	0			121	19
	391	76	0			121	18
	392	80	0			121	17
	393	81	0			121	16
	394	82	0			121	15
	395	82	0			121	14
	396	83	0			121	13
	397	83	0			121	12
	398	84	0			121	11
	399	84	0			121	10
	400	84	0			121	9
	401	84	0			121	8
	402	84	0			121	7
	403	84	0			121	6
	404	84	0			121	5
	405	84	0			121	4
	406	84	0			121	3
	407	84	0			121	2
	408	84	0			121	1
	409	84	0			121	0

## Sheet: Figure 1b
The HR (95% CI) for incident (7-year) risk for cardiac death and transplantation according to TMAVA quartiles
	Quartile 1	Quartile 2	Quartile 3	Quartile 4
Unadjusted	1	1.12 (0.83-1.53)	1.42 (1.06-1.91)	1.76 (1.34-2.34)
Adjusted model 1	1	1.27 (0.90-1.78)	1.41 (1.01-1.96)	1.91 (1.39-2.62)
Adjusted model 2	1	1.43 (0.85-2.40）	1.45 (0.87-2.43)	1.75 (1.06-2.86)

## Sheet: Figure 1d
	Control				Germ Free
Plasma	21	8.39	14.4	7.99	0.6	0.843	0.679	0.359
Fecal	9	9.46	9.58	9.41	0.101	0.104	0.0901	0.0936
Urine		3.43	11.2	4.7	0.507	0.332	0.576	0.531

## Sheet: Figure 1e
	TML+DavB+DavA			TML
0	0	0	0.0522	0.442
1	0.652	0.623	0.618	0
3	3.11	2.5	2.95	0.0374
6	9.63	8.03	9.1	0
9	20.8	18.3	17.9	0
12	30.8	29.8	51.1	0

## Sheet: Figure 1f
	Control			TML 10μM			TML 100μM
0		2.78	2.55	2.64				2.62	2.43
1	2.9	2.85	2.36	3.24	3.1	3.61	3.41	3.26	3
2	2.4	2.84	2.3	3.93	3.69	3.7	4.33	4.25	4.23
4	3.2	3.44	3.63	5.51	5.53	5.18	6.59	6.1	6.49
8	4.37	4.05	4.77	8.3	6.95	6.82	9.09	9.5	8.71
16	4.85	4.41	4.27	7.23	7.4	7.51	11.3	9.87	10.3

## Sheet: Figure 1g
	d9-TMAVA		d9-TMAO
0	11900	9390	3110	3750
1	267000	203000	24800	6660
2	911000	437000	76900	6420
4	2490000	1940000	62100	4290
8	6440000	7330000	186000	9170
12	6780000	939000	140000	29000
16	7990000	1700000	139000	3250
24	3040000	1880000	65100	21600

## Sheet: Figure 1h
	Enterococcus faecalis		Pseudomonas aeruginosa
0	0.521	0.494	0.47	0.429	0.468
3	2.34	2.18	0.518	0.539	0.507
6	5.38	6.11	2.11	2.39	2.42
9	6.36	6.58	4.39	5.32	4.39
12	7.3	7.43	5.87	7.27	7.63
18	9.62	10.1	4.42	4.17	6.16
24	9.4	9.17	4.45	8.35	9.12

## Sheet: Figure 1i
	Control (n=41)																																									HF (n=53)
Enterococcus	4.92e-05	5.68e-05	0.000111	0.000141	9.94e-05	0.000116	0.000158	0.000381	0.000169	7.71e-05	0.000189	4.76e-05	0.000212	0.000584	0.000163	0.000181	6.17e-05	0.000132	7.25e-05	3.21e-05	7.12e-05	2.53e-05	4.02e-05	0.000105	2.1e-05	3e-05	5.18e-05	0.000245	0.000225	0.000138	0.000204	0.000212	3.5e-05	3.87e-05	9.62e-05	0.000153	5.89e-05	3.31e-05	8.2e-05	9.89e-05	0.00013	0.000889	0.00052	0.000762	0.000334	0.000416	0.000525	9.69e-05	0.000268
Enterococcus faecalis	8.04e-06	7.92e-06	1.24e-05	2.97e-05	1.26e-05	6.12e-06	2.17e-05	9.93e-05	4.62e-06	1.28e-05	2.89e-05	5.43e-06	2.23e-05	6.76e-05	2.35e-05	2.32e-05	1.61e-05	2.36e-05	1.1e-05	5.82e-06	6.56e-06	9.4e-06	1.08e-05	1.06e-05	1.35e-06	4.98e-06	7.08e-06	3.78e-05	1.88e-05	6.34e-05	3.83e-05	1.3e-05	3.9e-06	3.91e-06	1.2e-05	6.41e-06	1.98e-06	4.77e-06	1.41e-05	1.69e-05	1.02e-05	0.000111	5.72e-05	5.46e-05	5.36e-05	4.88e-05	0.000117	3.52e-06	1.25e-05
[truncated: 45 more columns]
