# Supplementary material for: Gut microbiota production of trimethyl-5-aminovaleric acid reduces fatty acid oxidation and accelerates cardiac hypertrophy
Source: Nat Commun. 2022 Apr 1;13:1757. doi: 10.1038/s41467-022-29060-7 (PMC8976029; doi:10.1038/s41467-022-29060-7)
Supplement: Supplementary file 3 — Source Data [file 41467_2022_29060_MOESM3_ESM.zip › Source data/Figure 2.xlsx]

## Sheet: Figure 2a left
Survival Table
TMAVA		Time	Status	Cumulative Proportion Surviving at the Time		N of Cumulative Events	N of Remaining Cases
				Estimate	Std. Error
Q1	1	0	1			1	162
	2	0	1	0.98773	0.00862276	2	161
	3	0.2	1	0.981595	0.0105278	3	160
	4	1	1			4	159
	5	1	1			5	158
	6	1	1			6	157
	7	1	1			7	156
	8	1	1			8	155
	9	1	1	0.944785	0.0178896	9	154
	10	2	1	0.93865	0.018796	10	153
	11	3	1			11	152
	12	3	1			12	151
	13	3	1			13	150
	14	3	1			14	149
	15	3	1	0.907975	0.022641	15	148
	16	3	0			15	147
	17	4	1			16	146
	18	4	1			17	145
	19	4	1	0.889445	0.0245769	18	144
	20	9	0			18	143
	21	9	0			18	142
	22	9	0			18	141
	23	9	0			18	140
	24	9	0			18	139
	25	10	0			18	138
	26	10	0			18	137
	27	10	0			18	136
	28	10	0			18	135
	29	10	0			18	134
	30	10	0			18	133
	31	10	0			18	132
	32	10	0			18	131
	33	10	0			18	130
	34	10	0			18	129
	35	10	0			18	128
	36	10	0			18	127
	37	10	0			18	126
	38	10	0			18	125
	39	10	0			18	124
	40	10	0			18	123
	41	10	0			18	122
	42	11	0			18	121
	43	11	0			18	120
	44	11	0			18	119
	45	11	0			18	118
	46	11	0			18	117
	47	11	0			18	116
	48	11	0			18	115
	49	11	0			18	114
	50	12	0			18	113
	51	12	0			18	112
	52	12	0			18	111
	53	12	0			18	110
	54	12	0			18	109
	55	12	0			18	108
	56	12	0			18	107
	57	12	0			18	106
	58	12	0			18	105
	59	12	0			18	104
	60	12	0			18	103
	61	12	0			18	102
	62	12	0			18	101
	63	13	1	0.880639	0.0258632	19	100
	64	13	0			19	99
	65	13	0			19	98
	66	13	0			19	97
	67	13	0			19	96
	68	14	0			19	95
	69	14	0			19	94
	70	14	0			19	93
	71	14	0			19	92
	72	14	0			19	91
	73	14	0			19	90
	74	14	0			19	89
	75	14	0			19	88
	76	14	0			19	87
	77	14	0			19	86
	78	14	0			19	85
	79	14	0			19	84
	80	15	0			19	83
	81	15	0			19	82
	82	15	0			19	81
	83	16	0			19	80
	84	17	1	0.869631	0.027784	20	79
	85	17	0			20	78
	86	18	0			20	77
	87	19	0			20	76
	88	21	1	0.858188	0.0296813	21	75
	89	23	0			21	74
	90	24	0			21	73
	91	26	0			21	72
	92	26	0			21	71
	93	27	0			21	70
	94	27	0			21	69
	95	28	0			21	68
	96	28	0			21	67
	97	29	1	0.84538	0.0318825	22	66
	98	29	0			22	65
	99	29	0			22	64
	100	29	0			22	63
	101	30	0			22	62
	102	30	0			22	61
	103	30	0			22	60
	104	30	0			22	59
	105	31	1	0.831051	0.0344115	23	58
	106	31	0			23	57
	107	31	0			23	56
	108	31	0			23	55
	109	31	0			23	54
	110	32	0			23	53
	111	32	0			23	52
	112	33	0			23	51
	113	33	0			23	50
	114	33	0			23	49
	115	33	0			23	48
	116	33	0			23	47
	117	34	1	0.813369	0.0379512	24	46
	118	34	0			24	45
	119	34	0			24	44
	120	34	0			24	43
	121	34	0			24	42
	122	35	0			24	41
	123	35	0			24	40
	124	35	0			24	39
	125	35	0			24	38
	126	35	0			24	37
	127	36	0			24	36
	128	36	0			24	35
	129	37	0			24	34
	130	37	0			24	33
	131	37	0			24	32
	132	38	0			24	31
	133	38	0			24	30
	134	39	0			24	29
	135	39	0			24	28
	136	40	0			24	27
	137	41	0			24	26
	138	44	0			24	25
	139	47	0			24	24
	140	47	0			24	23
	141	47	0			24	22
	142	48	0			24	21
	143	49	0			24	20
	144	50	0			24	19
	145	51	1	0.77056	0.0550348	25	18
	146	51	0			25	17
	147	53	0			25	16
	148	54	0			25	15
	149	55	0			25	14
	150	55	0			25	13
	151	56	0			25	12
	152	56	0			25	11
	153	57	0			25	10
	154	58	0			25	9
	155	58	0			25	8
	156	60	0			25	7
	157	60	0			25	6
	158	61	0			25	5
	159	61	0			25	4
	160	66	0			25	3
	161	67	0			25	2
	162	81	1	0.38528	0.27382	26	1
	163	84	0			26	0
Q2	1	1	1			1	146
	2	1	1	0.986395	0.00955483	2	145
	3	2	0			2	144
	4	3	1			3	143
	5	3	1	0.972695	0.0134654	4	142
	6	5	1	0.965845	0.0150121	5	141
	7	6	1	0.958995	0.0163941	6	140
	8	8	1	0.952145	0.0176502	7	139
	9	9	0			7	138
	10	9	0			7	137
	11	9	0			7	136
	12	10	0			7	135
	13	10	0			7	134
	14	10	0			7	133
	15	10	0			7	132
	16	10	0			7	131
	17	10	0			7	130
	18	10	0			7	129
	19	10	0			7	128
	20	10	0			7	127
	21	10	0			7	126
	22	10	0			7	125
	23	10	0			7	124
	24	10	0			7	123
	25	10	0			7	122
	26	10	0			7	121
	27	10	0			7	120
	28	10	0			7	119
	29	10	0			7	118
	30	10	0			7	117
	31	10	0			7	116
	32	10	0			7	115
	33	10	0			7	114
	34	10	0			7	113
	35	11	1	0.943719	0.0194013	8	112
	36	11	0			8	111
	37	11	0			8	110
	38	11	0			8	109
	39	11	0			8	108
	40	11	0			8	107
	41	11	0			8	106
	42	11	0			8	105
	43	11	0			8	104
	44	11	0			8	103
	45	12	1			9	102
	46	12	1	0.925394	0.0229471	10	101
	47	12	0			10	100
	48	12	0			10	99
	49	12	0			10	98
	50	12	0			10	97
	51	12	0			10	96
	52	12	0			10	95
	53	12	0			10	94
	54	12	0			10	93
	55	12	0			10	92
	56	12	0			10	91
	57	12	0			10	90
	58	12	0			10	89
	59	12	0			10	88
	60	12	0			10	87
	61	12	0			10	86
	62	12	0			10	85
	63	12	0			10	84
	64	12	0			10	83
	65	12	0			10	82
	66	12	0			10	81
	67	12	0			10	80
	68	13	0			10	79
	69	13	0			10	78
	70	13	0			10	77
	71	13	0			10	76
	72	13	0			10	75
	73	13	0			10	74
	74	13	0			10	73
	75	13	0			10	72
	76	13	0			10	71
	77	14	0			10	70
	78	14	0			10	69
	79	14	0			10	68
	80	14	0			10	67
	81	14	0			10	66
	82	14	0			10	65
	83	14	0			10	64
	84	15	1	0.910935	0.0267591	11	63
	85	16	1	0.896475	0.0299875	12	62
	86	17	0			12	61
	87	17	0			12	60
	88	17	0			12	59
	89	21	0			12	58
	90	22	0			12	57
	91	23	0			12	56
	92	24	1	0.880467	0.0334532	13	55
	93	25	1	0.864459	0.0364747	14	54
	94	26	0			14	53
	95	26	0			14	52
	96	28	0			14	51
	97	29	0			14	50
	98	29	0			14	49
	99	29	0			14	48
	100	30	0			14	47
	101	30	0			14	46
	102	30	0			14	45
	103	31	0			14	44
	104	31	0			14	43
	105	31	0			14	42
	106	32	0			14	41
	107	32	0			14	40
	108	33	1	0.842847	0.041474	15	39
	109	33	0			15	38
	110	33	0			15	37
	111	34	0			15	36
	112	34	0			15	35
	113	35	0			15	34
	114	35	0			15	33
	115	36	0			15	32
	116	36	0			15	31
	117	37	0			15	30
	118	39	0			15	29
	119	41	0			15	28
	120	42	1			16	27
	121	42	1	0.782644	0.0562665	17	26
	122	44	0			17	25
	123	44	0			17	24
	124	44	0			17	23
	125	46	0			17	22
	126	46	0			17	21
	127	47	0			17	20
	128	47	0			17	19
	129	47	0			17	18
	130	48	0			17	17
	131	51	0			17	16
	132	54	0			17	15
	133	54	0			17	14
	134	55	0			17	13
	135	58	0			17	12
	136	60	0			17	11
	137	60	0			17	10
	138	61	0			17	9
	139	62	0			17	8
	140	63	0			17	7
	141	63	0			17	6
	142	63	0			17	5
	143	68	0			17	4
	144	74	0			17	3
	145	83	0			17	2
	146	83	0			17	1
	147	84	0			17	0
Q3	1	0	1			1	166
	2	0	1	0.988024	0.00841748	2	165
	3	0.2	1	0.982036	0.010278	3	164
	4	1	1			4	163
	5	1	1			5	162
	6	1	1			6	161
	7	1	1			7	160
	8	1	1	0.952096	0.016526	8	159
	9	2	0			8	158
	10	3	1			9	157
	11	3	1			10	156
	12	3	1			11	155
	13	3	1			12	154
	14	3	1	0.921966	0.0207825	13	153
	15	3	0			13	152
	16	5	1	0.915901	0.0215127	14	151
	17	6	1	0.909835	0.0222089	15	150
	18	8	1			16	149
	19	8	1	0.897704	0.0235111	17	148
	20	8	0			17	147
	21	9	1			18	146
	22	9	1	0.88549	0.0247266	19	145
	23	9	0			19	144
	24	9	0			19	143
	25	9	0			19	142
	26	9	0			19	141
	27	9	0			19	140
	28	9	0			19	139
	29	9	0			19	138
	30	9	0			19	137
	31	10	1			20	136
	32	10	1	0.872563	0.0260003	21	135
	33	10	0			21	134
	34	10	0			21	133
	35	10	0			21	132
	36	10	0			21	131
	37	10	0			21	130
	38	10	0			21	129
	39	10	0			21	128
	40	10	0			21	127
	41	10	0			21	126
	42	10	0			21	125
	43	10	0			21	124
	44	10	0			21	123
	45	10	0			21	122
	46	10	0			21	121
	47	10	0			21	120
	48	10	0			21	119
	49	10	0			21	118
	50	10	0			21	117
	51	10	0			21	116
	52	10	0			21	115
	53	10	0			21	114
	54	10	0			21	113
	55	11	1	0.864842	0.0268924	22	112
	56	11	0			22	111
	57	11	0			22	110
	58	11	0			22	109
	59	11	0			22	108
	60	11	0			22	107
	61	11	0			22	106
	62	11	0			22	105
	63	11	0			22	104
	64	11	0			22	103
	65	11	0			22	102
	66	11	0			22	101
	67	11	0			22	100
	68	12	0			22	99
	69	12	0			22	98
	70	12	0			22	97
	71	12	0			22	96
	72	12	0			22	95
	73	12	0			22	94
	74	12	0			22	93
	75	12	0			22	92
	76	12	0			22	91
	77	12	0			22	90
	78	12	0			22	89
	79	12	0			22	88
	80	12	0			22	87
	81	12	0			22	86
	82	12	0			22	85
	83	12	0			22	84
	84	12	0			22	83
	85	12	0			22	82
	86	12	0			22	81
	87	12	0			22	80
	88	13	0			22	79
	89	13	0			22	78
	90	14	1			23	77
	91	14	1	0.842666	0.0304329	24	76
	92	14	0			24	75
	93	14	0			24	74
	94	14	0			24	73
	95	14	0			24	72
	96	14	0			24	71
	97	14	0			24	70
	98	15	1			25	69
	99	15	1	0.81859	0.0339933	26	68
	100	16	0			26	67
	101	17	0			26	66
	102	17	0			26	65
	103	19	0			26	64
	104	20	1	0.8058	0.0357876	27	63
	105	21	1			28	62
	106	21	1	0.780219	0.0389555	29	61
	107	22	0			29	60
	108	23	1	0.767215	0.0404184	30	59
	109	23	0			30	58
	110	25	1	0.753987	0.0418301	31	57
	111	26	0			31	56
	112	26	0			31	55
	113	28	0			31	54
	114	28	0			31	53
	115	28	0			31	52
	116	29	0			31	51
	117	30	0			31	50
	118	30	0			31	49
	119	30	0			31	48
	120	30	0			31	47
	121	30	0			31	46
	122	31	1	0.737596	0.0440151	32	45
	123	31	0			32	44
	124	31	0			32	43
	125	32	0			32	42
	126	32	0			32	41
	127	33	0			32	40
	128	33	0			32	39
	129	33	0			32	38
	130	33	0			32	37
	131	33	0			32	36
	132	33	0			32	35
	133	34	1	0.716522	0.0475357	33	34
	134	35	1	0.695448	0.0505938	34	33
	135	35	0			34	32
	136	35	0			34	31
	137	35	0			34	30
	138	36	0			34	29
	139	37	0			34	28
	140	38	0			34	27
	141	39	0			34	26
	142	40	0			34	25
	143	42	0			34	24
	144	45	0			34	23
	145	46	0			34	22
	146	47	0			34	21
	147	47	0			34	20
	148	48	1	0.660675	0.0588118	35	19
	149	48	0			35	18
	150	48	0			35	17
	151	49	0			35	16
	152	50	1	0.619383	0.0681063	36	15
	153	51	0			36	14
	154	53	0			36	13
	155	53	0			36	12
	156	54	0			36	11
	157	57	0			36	10
	158	58	0			36	9
	159	59	0			36	8
	160	60	0			36	7
	161	61	0			36	6
	162	61	0			36	5
	163	66	0			36	4
	164	67	0			36	3
	165	75	0			36	2
	166	75	0			36	1
	167	84	0			36	0
Q4	1	0	1			1	164
	2	0	1	0.987879	0.00851889	2	163
	3	0.2	1			3	162
	4	0.2	1	0.975758	0.0119734	4	161
	5	1	1			5	160
	6	1	1			6	159
	7	1	1			7	158
	8	1	1			8	157
	9	1	1			9	156
	10	1	1			10	155
	11	1	1	0.933333	0.0194192	11	154
	12	2	1	0.927273	0.0202167	12	153
	13	3	1			13	152
	14	3	1			14	151
	15	3	1			15	150
	16	3	1	0.90303	0.0230371	16	149
	17	4	1	0.89697	0.0236662	17	148
	18	5	1			18	147
	19	5	1			19	146
	20	5	1	0.878788	0.0254082	20	145
	21	5	0			20	144
	22	6	1			21	143
	23	6	1	0.866582	0.0264805	22	142
	24	8	1			23	141
	25	8	1	0.854377	0.027478	24	140
	26	8	0			24	139
	27	9	1			25	138
	28	9	1			26	137
	29	9	1	0.835937	0.0288738	27	136
	30	9	0			27	135
	31	9	0			27	134
	32	9	0			27	133
	33	9	0			27	132
	34	9	0			27	131
	35	9	0			27	130
	36	9	0			27	129
	37	9	0			27	128
	38	10	0			27	127
	39	10	0			27	126
	40	10	0			27	125
	41	10	0			27	124
	42	10	0			27	123
	43	10	0			27	122
	44	10	0			27	121
	45	10	0			27	120
	46	10	0			27	119
	47	10	0			27	118
	48	10	0			27	117
	49	10	0			27	116
	50	10	0			27	115
	51	10	0			27	114
	52	10	0			27	113
	53	10	0			27	112
	54	10	0			27	111
	55	11	1	0.828406	0.0295795	28	110
	56	11	0			28	109
	57	11	0			28	108
	58	11	0			28	107
	59	11	0			28	106
	60	11	0			28	105
	61	11	0			28	104
	62	11	0			28	103
	63	11	0			28	102
	64	11	0			28	101
	65	11	0			28	100
	66	11	0			28	99
	67	11	0			28	98
	68	12	1			29	97
	69	12	1	0.8115	0.0312985	30	96
	70	12	0			30	95
	71	12	0			30	94
	72	12	0			30	93
	73	12	0			30	92
	74	12	0			30	91
	75	12	0			30	90
	76	12	0			30	89
	77	12	0			30	88
	78	12	0			30	87
	79	12	0			30	86
	80	12	0			30	85
	81	12	0			30	84
	82	12	0			30	83
	83	12	0			30	82
	84	12	0			30	81
	85	12	0			30	80
	86	12	0			30	79
	87	12	0			30	78
	88	12	0			30	77
	89	12	0			30	76
	90	12	0			30	75
	91	12	0			30	74
	92	12	0			30	73
	93	12	0			30	72
	94	13	0			30	71
	95	13	0			30	70
	96	14	0			30	69
	97	14	0			30	68
	98	14	0			30	67
	99	14	0			30	66
	100	14	0			30	65
	101	14	0			30	64
	102	14	0			30	63
	103	14	0			30	62
	104	14	0			30	61
	105	14	0			30	60
	106	14	0			30	59
	107	15	0			30	58
	108	15	0			30	57
	109	15	0			30	56
	110	16	0			30	55
	111	16	0			30	54
	112	17	1			31	53
	113	17	1	0.781445	0.0366513	32	52
	114	17	0			32	51
	115	17	0			32	50
	116	17	0			32	49
	117	18	1	0.765497	0.0392197	33	48
	118	18	0			33	47
	119	18	0			33	46
	120	19	0			33	45
	121	19	0			33	44
	122	19	0			33	43
	123	20	0			33	42
	124	21	0			33	41
	125	27	1	0.746826	0.0424754	34	40
	126	28	0			34	39
	127	30	0			34	38
	128	31	1	0.727173	0.0456787	35	37
	129	32	0			35	36
	130	33	0			35	35
	131	33	0			35	34
	132	34	0			35	33
	133	34	0			35	32
	134	35	0			35	31
	135	36	1	0.703716	0.0498657	36	30
	136	36	0			36	29
	137	36	0			36	28
	138	36	0			36	27
	139	42	1	0.677652	0.0544055	37	26
	140	44	0			37	25
	141	45	0			37	24
	142	45	0			37	23
	143	46	0			37	22
	144	48	0			37	21
	145	49	1	0.645383	0.060634	38	20
	146	49	0			38	19
	147	50	1	0.611415	0.0662777	39	18
	148	50	0			39	17
	149	51	0			39	16
	150	51	0			39	15
	151	53	0			39	14
	152	54	1	0.567743	0.0745565	40	13
	153	54	0			40	12
	154	54	0			40	11
	155	58	0			40	10
	156	60	0			40	9
	157	60	0			40	8
	158	60	0			40	7
	159	60	0			40	6
	160	62	0			40	5
	161	66	0			40	4
	162	69	0			40	3
	163	76	0			40	2
	164	82	0			40	1
	165	84	0			40	0

## Sheet: Figure 2a right
Survival Table
TMAVA		Time	Status	Cumulative Proportion Surviving at the Time		N of Cumulative Events	N of Remaining Cases
				Estimate	Std. Error
Q1	1	0	1	0.996094	0.00389861	1	255
	2	0.2	1			2	254
	3	0.2	1	0.988281	0.00672606	3	253
	4	1	1			4	252
	5	1	1			5	251
	6	1	1			6	250
	7	1	1	0.972656	0.0101927	7	249
	8	2	1			8	248
	9	2	1			9	247
	10	2	1			10	246
	11	2	1			11	245
	12	2	1	0.953125	0.0132107	12	244
	13	2	0			12	243
	14	4	1	0.949203	0.0137263	13	242
	15	5	1	0.94528	0.0142189	14	241
	16	5	0			14	240
	17	6	0			14	239
	18	7	1	0.941325	0.0146992	15	238
	19	8	1			16	237
	20	8	1	0.933415	0.0156037	17	236
	21	9	0			17	235
	22	9	0			17	234
	23	9	0			17	233
	24	9	0			17	232
	25	9	0			17	231
	26	9	0			17	230
	27	10	1			18	229
	28	10	1	0.925298	0.0164898	19	228
	29	10	0			19	227
	30	10	0			19	226
	31	10	0			19	225
	32	10	0			19	224
	33	10	0			19	223
	34	10	0			19	222
	35	10	0			19	221
	36	10	0			19	220
	37	10	0			19	219
	38	10	0			19	218
	39	10	0			19	217
	40	10	0			19	216
	41	10	0			19	215
	42	10	0			19	214
	43	10	0			19	213
	44	10	0			19	212
	45	11	0			19	211
	46	11	0			19	210
	47	11	0			19	209
	48	11	0			19	208
	49	12	0			19	207
	50	12	0			19	206
	51	12	0			19	205
	52	12	0			19	204
	53	12	0			19	203
	54	12	0			19	202
	55	12	0			19	201
	56	12	0			19	200
	57	12	0			19	199
	58	12	0			19	198
	59	12	0			19	197
	60	13	1	0.920601	0.0170619	20	196
	61	13	0			20	195
	62	13	0			20	194
	63	13	0			20	193
	64	14	1			21	192
	65	14	1			22	191
	66	14	1			23	190
	67	14	1			24	189
	68	14	1	0.896752	0.0196732	25	188
	69	14	0			25	187
	70	14	0			25	186
	71	14	0			25	185
	72	14	0			25	184
	73	14	0			25	183
	74	14	0			25	182
	75	14	0			25	181
	76	14	0			25	180
	77	15	1			26	179
	78	15	1	0.886788	0.0206778	27	178
	79	15	0			27	177
	80	15	0			27	176
	81	15	0			27	175
	82	15	0			27	174
	83	16	1	0.881691	0.0211777	28	173
	84	17	1	0.876595	0.0216598	29	172
	85	17	0			29	171
	86	17	0			29	170
	87	19	1	0.871438	0.0221377	30	169
	88	20	0			30	168
	89	21	1	0.866251	0.0226055	31	167
	90	21	0			31	166
	91	21	0			31	165
	92	22	1			32	164
	93	22	1	0.855751	0.0235192	33	163
	94	22	0			33	162
	95	22	0			33	161
	96	22	0			33	160
	97	22	0			33	159
	98	22	0			33	158
	99	22	0			33	157
	100	22	0			33	156
	101	23	0			33	155
	102	23	0			33	154
	103	23	0			33	153
	104	23	0			33	152
	105	24	0			33	151
	106	26	0			33	150
	107	27	1			34	149
	108	27	1	0.844341	0.0245505	35	148
	109	27	0			35	147
	110	27	0			35	146
	111	28	1	0.838558	0.0250542	36	145
	112	28	0			36	144
	113	29	0			36	143
	114	29	0			36	142
	115	29	0			36	141
	116	30	1			37	140
	117	30	1	0.826663	0.0260723	38	139
	118	30	0			38	138
	119	30	0			38	137
	120	30	0			38	136
	121	31	1	0.820585	0.0265797	39	135
	122	31	0			39	134
	123	31	0			39	133
	124	31	0			39	132
	125	31	0			39	131
	126	31	0			39	130
	127	31	0			39	129
	128	32	0			39	128
	129	32	0			39	127
	130	32	0			39	126
	131	33	0			39	125
	132	33	0			39	124
	133	34	1			40	123
	134	34	1	0.80735	0.0277498	41	122
	135	34	0			41	121
	136	34	0			41	120
	137	35	1	0.800622	0.0283224	42	119
	138	35	0			42	118
	139	35	0			42	117
	140	35	0			42	116
	141	35	0			42	115
	142	35	0			42	114
	143	35	0			42	113
	144	35	0			42	112
	145	36	0			42	111
	146	36	0			42	110
	147	36	0			42	109
	148	36	0			42	108
	149	36	0			42	107
	150	36	0			42	106
	151	36	0			42	105
	152	36	0			42	104
	153	36	0			42	103
	154	36	0			42	102
	155	37	1	0.792773	0.0291121	43	101
	156	37	0			43	100
	157	37	0			43	99
	158	37	0			43	98
	159	37	0			43	97
	160	37	0			43	96
	161	37	0			43	95
	162	37	0			43	94
	163	37	0			43	93
	164	37	0			43	92
	165	37	0			43	91
	166	37	0			43	90
	167	37	0			43	89
	168	38	0			43	88
	169	38	0			43	87
	170	38	0			43	86
	171	38	0			43	85
	172	39	1	0.783446	0.0302267	44	84
	173	39	0			44	83
	174	39	0			44	82
	175	39	0			44	81
	176	39	0			44	80
	177	39	0			44	79
	178	40	0			44	78
	179	40	0			44	77
	180	41	0			44	76
	181	44	1			45	75
	182	44	1	0.762829	0.0327587	46	74
	183	44	0			46	73
	184	45	1	0.752379	0.0339358	47	72
	185	45	0			47	71
	186	46	0			47	70
	187	46	0			47	69
	188	47	0			47	68
	189	47	0			47	67
	190	47	0			47	66
	191	48	0			47	65
	192	48	0			47	64
	193	48	0			47	63
	194	48	0			47	62
	195	48	0			47	61
	196	48	0			47	60
	197	49	0			47	59
	198	49	0			47	58
	199	49	0			47	57
	200	49	0			47	56
	201	49	0			47	55
	202	50	1	0.7387	0.0359704	48	54
	203	50	0			48	53
	204	50	0			48	52
	205	50	0			48	51
	206	50	0			48	50
	207	51	1	0.723926	0.0381646	49	49
	208	51	0			49	48
	209	52	1	0.708844	0.0402393	50	47
	210	52	0			50	46
	211	53	0			50	45
	212	53	0			50	44
	213	53	0			50	43
	214	54	0			50	42
	215	55	0			50	41
	216	55	0			50	40
	217	55	0			50	39
	218	56	0			50	38
	219	56	0			50	37
	220	56	0			50	36
	221	57	1	0.689154	0.0436741	51	35
	222	57	0			51	34
	223	57	0			51	33
	224	57	0			51	32
	225	58	1	0.667618	0.0473221	52	31
	226	59	0			52	30
	227	59	0			52	29
	228	60	1	0.644596	0.0509834	53	28
	229	60	0			53	27
	230	60	0			53	26
	231	60	0			53	25
	232	62	0			53	24
	233	62	0			53	23
	234	62	0			53	22
	235	63	0			53	21
	236	64	0			53	20
	237	64	0			53	19
	238	65	0			53	18
	239	67	0			53	17
	240	68	0			53	16
	241	72	0			53	15
	242	72	0			53	14
	243	75	0			53	13
	244	82	0			53	12
	245	83	0			53	11
	246	83	0			53	10
	247	83	0			53	9
	248	83	0			53	8
	249	83	0			53	7
	250	83	0			53	6
	251	84	0			53	5
	252	84	0			53	4
	253	84	0			53	3
	254	84	0			53	2
	255	84	0			53	1
	256	84	0			53	0
Q2	1	0	1			1	258
	2	0	1	0.992278	0.00543916	2	257
	3	1	1			3	256
	4	1	1			4	255
	5	1	1			5	254
	6	1	1			6	253
	7	1	1			7	252
	8	1	1			8	251
	9	1	1	0.965251	0.01138	9	250
	10	2	1			10	249
	11	2	1			11	248
	12	2	1	0.953668	0.0130614	12	247
	13	2	0			12	246
	14	2	0			12	245
	15	3	1			13	244
	16	3	1	0.945883	0.0140671	14	243
	17	5	0			14	242
	18	6	1			15	241
	19	6	1			16	240
	20	6	1	0.934157	0.015436	17	239
	21	6	0			17	238
	22	7	1			18	237
	23	7	1			19	236
	24	7	1	0.922382	0.0166714	20	235
	25	8	1			21	234
	26	8	1	0.914532	0.0174291	22	233
	27	9	0			22	232
	28	9	0			22	231
	29	9	0			22	230
	30	9	0			22	229
	31	10	0			22	228
	32	10	0			22	227
	33	10	0			22	226
	34	10	0			22	225
	35	10	0			22	224
	36	10	0			22	223
	37	10	0			22	222
	38	10	0			22	221
	39	10	0			22	220
	40	10	0			22	219
	41	10	0			22	218
	42	10	0			22	217
	43	10	0			22	216
	44	10	0			22	215
	45	11	1			23	214
	46	11	1			24	213
	47	11	1	0.901771	0.0186783	25	212
	48	11	0			25	211
	49	11	0			25	210
	50	11	0			25	209
	51	11	0			25	208
	52	11	0			25	207
	53	11	0			25	206
	54	11	0			25	205
	55	11	0			25	204
	56	11	0			25	203
	57	12	1			26	202
	58	12	1	0.892887	0.0195222	27	201
	59	12	0			27	200
	60	12	0			27	199
	61	12	0			27	198
	62	12	0			27	197
	63	12	0			27	196
	64	12	0			27	195
	65	12	0			27	194
	66	12	0			27	193
	67	12	0			27	192
	68	12	0			27	191
	69	13	1			28	190
	70	13	1			29	189
	71	13	1	0.878862	0.0208271	30	188
	72	13	0			30	187
	73	13	0			30	186
	74	13	0			30	185
	75	13	0			30	184
	76	13	0			30	183
	77	13	0			30	182
	78	14	1			31	181
	79	14	1	0.869204	0.021689	32	180
	80	14	0			32	179
	81	14	0			32	178
	82	14	0			32	177
	83	14	0			32	176
	84	14	0			32	175
	85	14	0			32	174
	86	14	0			32	173
	87	14	0			32	172
	88	14	0			32	171
	89	14	0			32	170
	90	14	0			32	169
	91	14	0			32	168
	92	14	0			32	167
	93	14	0			32	166
	94	14	0			32	165
	95	14	0			32	164
	96	14	0			32	163
	97	14	0			32	162
	98	14	0			32	161
	99	14	0			32	160
	100	14	0			32	159
	101	14	0			32	158
	102	14	0			32	157
	103	14	0			32	156
	104	15	0			32	155
	105	15	0			32	154
	106	15	0			32	153
	107	15	0			32	152
	108	16	1	0.863486	0.0222874	33	151
	109	16	0			33	150
	110	16	0			33	149
	111	17	1			34	148
	112	17	1			35	147
	113	17	1	0.8461	0.0239928	36	146
	114	17	0			36	145
	115	17	0			36	144
	116	17	0			36	143
	117	17	0			36	142
	118	17	0			36	141
	119	18	1	0.8401	0.0245615	37	140
	120	18	0			37	139
	121	19	1	0.834056	0.0251175	38	138
	122	19	0			38	137
	123	19	0			38	136
	124	20	1	0.827923	0.0256705	39	135
	125	20	0			39	134
	126	21	0			39	133
	127	21	0			39	132
	128	22	1	0.821651	0.0262311	40	131
	129	23	1			41	130
	130	23	1			42	129
	131	23	1	0.802834	0.0277891	43	128
	132	23	0			43	127
	133	23	0			43	126
	134	23	0			43	125
	135	23	0			43	124
	136	24	1	0.79636	0.0283092	44	123
	137	26	1	0.789885	0.0288099	45	122
	138	26	0			45	121
	139	27	0			45	120
	140	28	0			45	119
	141	29	0			45	118
	142	30	0			45	117
	143	30	0			45	116
	144	30	0			45	115
	145	30	0			45	114
	146	31	0			45	113
	147	31	0			45	112
	148	32	1	0.782833	0.0294032	46	111
	149	32	0			46	110
	150	32	0			46	109
	151	33	0			46	108
	152	33	0			46	107
	153	33	0			46	106
	154	33	0			46	105
	155	33	0			46	104
	156	34	0			46	103
	157	35	1	0.775233	0.030084	47	102
	158	35	0			47	101
	159	35	0			47	100
	160	35	0			47	99
	161	36	1			48	98
	162	36	1	0.759571	0.0314485	49	97
	163	36	0			49	96
	164	36	0			49	95
	165	36	0			49	94
	166	37	0			49	93
	167	38	1			50	92
	168	38	1	0.743236	0.0328249	51	91
	169	39	0			51	90
	170	39	0			51	89
	171	39	0			51	88
	172	39	0			51	87
	173	39	0			51	86
	174	41	1	0.734594	0.0335616	52	85
	175	41	0			52	84
	176	41	0			52	83
	177	42	1	0.725744	0.0343044	53	82
	178	42	0			53	81
	179	43	0			53	80
	180	45	0			53	79
	181	45	0			53	78
	182	45	0			53	77
	183	46	1			54	76
	184	46	1	0.706893	0.0359097	55	75
	185	46	0			55	74
	186	47	0			55	73
	187	48	0			55	72
	188	49	1	0.697075	0.0367286	56	71
	189	49	0			56	70
	190	49	0			56	69
	191	49	0			56	68
	192	50	1			57	67
	193	50	1	0.676573	0.0384031	58	66
	194	50	0			58	65
	195	50	0			58	64
	196	53	1	0.666001	0.0392311	59	63
	197	53	0			59	62
	198	54	0			59	61
	199	55	0			59	60
	200	56	1	0.654901	0.0401168	60	59
	201	56	0			60	58
	202	57	1	0.64361	0.0409834	61	57
	203	58	1			62	56
	204	58	1	0.621027	0.0425427	63	55
	205	58	0			63	54
	206	58	0			63	53
	207	58	0			63	52
	208	58	0			63	51
	209	59	0			63	50
	210	60	1	0.608607	0.0434672	64	49
	211	60	0			64	48
	212	60	0			64	47
	213	60	0			64	46
	214	60	0			64	45
	215	60	0			64	44
	216	60	0			64	43
	217	61	1	0.594453	0.0447013	65	42
	218	61	0			65	41
	219	61	0			65	40
	220	61	0			65	39
	221	62	1	0.579211	0.0460806	66	38
	222	62	0			66	37
	223	62	0			66	36
	224	64	0			66	35
	225	66	0			66	34
	226	66	0			66	33
	227	68	0			66	32
	228	68	0			66	31
	229	70	0			66	30
	230	70	0			66	29
	231	70	0			66	28
	232	71	0			66	27
	233	73	0			66	26
	234	73	0			66	25
	235	73	0			66	24
	236	74	0			66	23
	237	76	1	0.554028	0.0504916	67	22
	238	77	0			67	21
	239	78	0			67	20
	240	78	0			67	19
	241	79	1	0.524868	0.0556204	68	18
	242	80	0			68	17
	243	81	0			68	16
	244	82	0			68	15
	245	83	0			68	14
	246	83	0			68	13
	247	84	0			68	12
	248	84	0			68	11
	249	84	0			68	10
	250	84	0			68	9
	251	84	0			68	8
	252	84	0			68	7
	253	84	0			68	6
	254	84	0			68	5
	255	84	0			68	4
	256	84	0			68	3
	257	84	0			68	2
	258	84	0			68	1
	259	84	0			68	0
Q3	1	0	1			1	245
	2	0	1	0.99187	0.00572542	2	244
	3	0.2	1			3	243
	4	0.2	1			4	242
	5	0.2	1			5	241
	6	0.2	1	0.97561	0.0098351	6	240
	7	1	1			7	239
	8	1	1			8	238
	9	1	1			9	237
	10	1	1			10	236
	11	1	1			11	235
	12	1	1	0.95122	0.013734	12	234
	13	2	1			13	233
	14	2	1	0.943089	0.0147708	14	232
	15	4	1			15	231
	16	4	1	0.934959	0.0157225	16	230
	17	5	1	0.930894	0.0161711	17	229
	18	6	1			18	228
	19	6	1	0.922764	0.0170211	19	227
	20	6	0			19	226
	21	6	0			19	225
	22	7	1	0.918663	0.0174325	20	224
	23	8	1	0.914562	0.0178306	21	223
	24	8	0			21	222
	25	9	1	0.910442	0.01822	22	221
	26	9	0			22	220
	27	9	0			22	219
	28	9	0			22	218
	29	9	0			22	217
	30	9	0			22	216
	31	9	0			22	215
	32	10	1			23	214
	33	10	1			24	213
	34	10	1	0.897738	0.0193859	25	212
	35	10	0			25	211
	36	10	0			25	210
	37	10	0			25	209
	38	10	0			25	208
	39	10	0			25	207
	40	10	0			25	206
	41	10	0			25	205
	42	10	0			25	204
	43	10	0			25	203
	44	10	0			25	202
	45	10	0			25	201
	46	10	0			25	200
	47	11	1	0.89325	0.0198018	26	199
	48	11	0			26	198
	49	11	0			26	197
	50	11	0			26	196
	51	11	0			26	195
	52	11	0			26	194
	53	11	0			26	193
	54	11	0			26	192
	55	11	0			26	191
	56	11	0			26	190
	57	11	0			26	189
	58	11	0			26	188
	59	11	0			26	187
	60	11	0			26	186
	61	12	1			27	185
	62	12	1	0.883645	0.0207209	28	184
	63	12	0			28	183
	64	12	0			28	182
	65	12	0			28	181
	66	12	0			28	180
	67	12	0			28	179
	68	12	0			28	178
	69	12	0			28	177
	70	12	0			28	176
	71	12	0			28	175
	72	12	0			28	174
	73	12	0			28	173
	74	12	0			28	172
	75	13	1	0.878507	0.0212277	29	171
	76	13	0			29	170
	77	13	0			29	169
	78	13	0			29	168
	79	13	0			29	167
	80	13	0			29	166
	81	13	0			29	165
	82	13	0			29	164
	83	13	0			29	163
	84	13	0			29	162
	85	14	0			29	161
	86	14	0			29	160
	87	14	0			29	159
	88	14	0			29	158
	89	14	0			29	157
	90	14	0			29	156
	91	14	0			29	155
	92	14	0			29	154
	93	14	0			29	153
	94	14	0			29	152
	95	14	0			29	151
	96	14	0			29	150
	97	14	0			29	149
	98	14	0			29	148
	99	15	1	0.872572	0.0218985	30	147
	100	15	0			30	146
	101	15	0			30	145
	102	15	0			30	144
	103	15	0			30	143
	104	16	1	0.86647	0.0225795	31	142
	105	16	0			31	141
	106	16	0			31	140
	107	16	0			31	139
	108	17	1			32	138
	109	17	1			33	137
	110	17	1	0.847769	0.0245382	34	136
	111	17	0			34	135
	112	18	1			35	134
	113	18	1	0.835209	0.0257316	36	133
	114	19	1	0.82893	0.0262933	37	132
	115	19	0			37	131
	116	19	0			37	130
	117	20	1			38	129
	118	20	1			39	128
	119	20	1			40	127
	120	20	1	0.803424	0.0284091	41	126
	121	20	0			41	125
	122	21	0			41	124
	123	21	0			41	123
	124	22	0			41	122
	125	22	0			41	121
	126	22	0			41	120
	127	22	0			41	119
	128	22	0			41	118
	129	23	1			42	117
	130	23	1	0.789807	0.0295143	43	116
	131	23	0			43	115
	132	24	1	0.782939	0.0300461	44	114
	133	24	0			44	113
	134	25	1	0.77601	0.0305686	45	112
	135	26	1	0.769081	0.031071	46	111
	136	28	0			46	110
	137	29	1	0.76209	0.0315654	47	109
	138	30	0			47	108
	139	30	0			47	107
	140	31	1	0.754967	0.0320638	48	106
	141	31	0			48	105
	142	31	0			48	104
	143	32	1	0.747708	0.0325669	49	103
	144	33	1	0.740449	0.0330499	50	102
	145	33	0			50	101
	146	33	0			50	100
	147	34	1			51	99
	148	34	1	0.72564	0.0340074	52	98
	149	34	0			52	97
	150	34	0			52	96
	151	35	0			52	95
	152	36	1	0.718002	0.0344965	53	94
	153	36	0			53	93
	154	36	0			53	92
	155	36	0			53	91
	156	36	0			53	90
	157	37	1	0.710024	0.0350236	54	89
	158	37	0			54	88
	159	37	0			54	87
	160	37	0			54	86
	161	37	0			54	85
	162	38	0			54	84
	163	38	0			54	83
	164	38	0			54	82
	165	39	0			54	81
	166	40	1	0.701258	0.0356713	55	80
	167	41	0			55	79
	168	42	0			55	78
	169	42	0			55	77
	170	42	0			55	76
	171	42	0			55	75
	172	43	0			55	74
	173	43	0			55	73
	174	44	1	0.691652	0.0364532	56	72
	175	44	0			56	71
	176	44	0			56	70
	177	44	0			56	69
	178	45	1			57	68
	179	45	1	0.671604	0.0380533	58	67
	180	45	0			58	66
	181	45	0			58	65
	182	45	0			58	64
	183	46	0			58	63
	184	46	0			58	62
	185	47	1	0.660772	0.0389508	59	61
	186	47	0			59	60
	187	47	0			59	59
	188	47	0			59	58
	189	48	1			60	57
	190	48	1			61	56
	191	48	1	0.626594	0.0416354	62	55
	192	48	0			62	54
	193	48	0			62	53
	194	49	0			62	52
	195	50	0			62	51
	196	50	0			62	50
	197	50	0			62	49
	198	50	0			62	48
	199	50	0			62	47
	200	50	0			62	46
	201	51	1	0.612972	0.0429007	63	45
	202	51	0			63	44
	203	56	0			63	43
	204	57	1	0.598717	0.044208	64	42
	205	57	0			64	41
	206	57	0			64	40
	207	57	0			64	39
	208	58	0			64	38
	209	58	0			64	37
	210	58	0			64	36
	211	58	0			64	35
	212	59	0			64	34
	213	59	0			64	33
	214	60	0			64	32
	215	60	0			64	31
	216	60	0			64	30
	217	60	0			64	29
	218	60	0			64	28
	219	60	0			64	27
	220	63	0			64	26
	221	63	0			64	25
	222	63	0			64	24
	223	65	0			64	23
	224	67	0			64	22
	225	67	0			64	21
	226	68	0			64	20
	227	68	0			64	19
	228	69	1	0.567206	0.051911	65	18
	229	69	0			65	17
	230	69	0			65	16
	231	70	0			65	15
	232	72	0			65	14
	233	73	0			65	13
	234	76	0			65	12
	235	77	0			65	11
	236	80	1	0.515641	0.0681484	66	10
	237	80	0			66	9
	238	81	0			66	8
	239	83	0			66	7
	240	83	0			66	6
	241	83	0			66	5
	242	84	0			66	4
	243	84	0			66	3
	244	84	0			66	2
	245	84	0			66	1
	246	84	0			66	0
Q4	1	0	1			1	243
	2	0	1			2	242
	3	0	1			3	241
	4	0	1			4	240
	5	0	1	0.979508	0.00906983	5	239
	6	0.2	1			6	238
	7	0.2	1			7	237
	8	0.2	1	0.967213	0.0114003	8	236
	9	0.8	1	0.963115	0.0120662	9	235
	10	1	1			10	234
	11	1	1			11	233
	12	1	1			12	232
	13	1	1			13	231
	14	1	1			14	230
	15	1	1			15	229
	16	1	1			16	228
	17	1	1	0.930328	0.0162987	17	227
	18	2	1			18	226
	19	2	1			19	225
	20	2	1			20	224
	21	2	1			21	223
	22	2	1			22	222
	23	2	1			23	221
	24	2	1			24	220
	25	2	1			25	219
	26	2	1	0.893443	0.0197529	26	218
	27	2	0			26	217
	28	2	0			26	216
	29	3	1			27	215
	30	3	1			28	214
	31	3	1			29	213
	32	3	1			30	212
	33	3	1			31	211
	34	3	1			32	210
	35	3	1	0.864488	0.0219358	33	209
	36	4	1	0.860352	0.0222174	34	208
	37	5	1			35	207
	38	5	1	0.85208	0.0227608	36	206
	39	5	0			36	205
	40	6	1			37	204
	41	6	1	0.843767	0.0232854	38	203
	42	7	1	0.83961	0.0235388	39	202
	43	8	1	0.835454	0.0237864	40	201
	44	9	1			41	200
	45	9	1	0.827141	0.0242651	42	199
	46	9	0			42	198
	47	9	0			42	197
	48	9	0			42	196
	49	9	0			42	195
	50	9	0			42	194
	51	10	1			43	193
	52	10	1	0.818613	0.0247528	44	192
	53	10	0			44	191
	54	10	0			44	190
	55	10	0			44	189
	56	10	0			44	188
	57	10	0			44	187
	58	10	0			44	186
	59	10	0			44	185
	60	11	1	0.814188	0.0250114	45	184
	61	11	0			45	183
	62	11	0			45	182
	63	11	0			45	181
	64	11	0			45	180
	65	11	0			45	179
	66	11	0			45	178
	67	11	0			45	177
	68	11	0			45	176
	69	11	0			45	175
	70	11	0			45	174
	71	12	1	0.809509	0.0253016	46	173
	72	12	0			46	172
	73	12	0			46	171
	74	12	0			46	170
	75	12	0			46	169
	76	12	0			46	168
	77	12	0			46	167
	78	12	0			46	166
	79	12	0			46	165
	80	12	0			46	164
	81	13	1			47	163
	82	13	1			48	162
	83	13	1	0.794701	0.0262435	49	161
	84	13	0			49	160
	85	13	0			49	159
	86	13	0			49	158
	87	13	0			49	157
	88	13	0			49	156
	89	14	1			50	155
	90	14	1			51	154
	91	14	1	0.779418	0.0271816	52	153
	92	14	0			52	152
	93	14	0			52	151
	94	14	0			52	150
	95	14	0			52	149
	96	14	0			52	148
	97	14	0			52	147
	98	14	0			52	146
	99	14	0			52	145
	100	14	0			52	144
	101	14	0			52	143
	102	14	0			52	142
	103	14	0			52	141
	104	14	0			52	140
	105	14	0			52	139
	106	14	0			52	138
	107	14	0			52	137
	108	15	1			53	136
	109	15	1	0.76804	0.0279502	54	135
	110	15	0			54	134
	111	15	0			54	133
	112	16	1	0.762265	0.0283304	55	132
	113	17	1			56	131
	114	17	1			57	130
	115	17	1	0.744941	0.0293992	58	129
	116	17	0			58	128
	117	17	0			58	127
	118	17	0			58	126
	119	18	1			59	125
	120	18	1			60	124
	121	18	1			61	123
	122	18	1			62	122
	123	18	1	0.71538	0.031063	63	121
	124	18	0			63	120
	125	19	1	0.709418	0.031371	64	119
	126	19	0			64	118
	127	21	0			64	117
	128	21	0			64	116
	129	22	1	0.703303	0.0316911	65	115
	130	22	0			65	114
	131	22	0			65	113
	132	23	0			65	112
	133	23	0			65	111
	134	25	0			65	110
	135	26	1	0.696909	0.0320415	66	109
	136	26	0			66	108
	137	27	1	0.690456	0.032388	67	107
	138	27	0			67	106
	139	27	0			67	105
	140	27	0			67	104
	141	28	0			67	103
	142	29	1	0.683753	0.03276	68	102
	143	29	0			68	101
	144	30	1	0.676983	0.0331277	69	100
	145	30	0			69	99
	146	30	0			69	98
	147	31	1			70	97
	148	31	1	0.663167	0.0338615	71	96
	149	31	0			71	95
	150	32	0			71	94
	151	33	0			71	93
	152	34	0			71	92
	153	35	1	0.655959	0.0342521	72	91
	154	36	0			72	90
	155	36	0			72	89
	156	37	1	0.648588	0.0346511	73	88
	157	37	0			73	87
	158	38	1	0.641133	0.0350456	74	86
	159	38	0			74	85
	160	39	1	0.633591	0.0354357	75	84
	161	39	0			75	83
	162	40	0			75	82
	163	40	0			75	81
	164	41	0			75	80
	165	41	0			75	79
	166	41	0			75	78
	167	42	0			75	77
	168	43	0			75	76
	169	44	0			75	75
	170	44	0			75	74
	171	45	0			75	73
	172	45	0			75	72
	173	45	0			75	71
	174	45	0			75	70
	175	45	0			75	69
	176	46	1	0.624408	0.0360923	76	68
	177	46	0			76	67
	178	46	0			76	66
	179	46	0			76	65
	180	46	0			76	64
	181	47	0			76	63
	182	47	0			76	62
	183	48	0			76	61
	184	48	0			76	60
	185	49	0			76	59
	186	49	0			76	58
	187	49	0			76	57
	188	50	1	0.613454	0.0370843	77	56
	189	50	0			77	55
	190	50	0			77	54
	191	50	0			77	53
	192	51	0			77	52
	193	51	0			77	51
	194	53	0			77	50
	195	53	0			77	49
	196	53	0			77	48
	197	54	1	0.600673	0.0384509	78	47
	198	54	0			78	46
	199	54	0			78	45
	200	55	0			78	44
	201	55	0			78	43
	202	55	0			78	42
	203	56	0			78	41
	204	58	1	0.586023	0.0402074	79	40
	205	58	0			79	39
	206	58	0			79	38
	207	58	0			79	37
	208	59	1	0.570184	0.0421249	80	36
	209	59	0			80	35
	210	60	0			80	34
	211	60	0			80	33
	212	60	0			80	32
	213	60	0			80	31
	214	60	0			80	30
	215	61	0			80	29
	216	61	0			80	28
	217	63	0			80	27
	218	65	0			80	26
	219	66	1	0.548254	0.0458592	81	25
	220	66	0			81	24
	221	67	0			81	23
	222	67	0			81	22
	223	68	0			81	21
	224	68	0			81	20
	225	69	0			81	19
	226	71	0			81	18
	227	72	0			81	17
	228	75	0			81	16
	229	80	0			81	15
	230	81	0			81	14
	231	82	0			81	13
	232	83	0			81	12
	233	83	0			81	11
	234	84	0			81	10
	235	84	0			81	9
	236	84	0			81	8
	237	84	0			81	7
	238	84	0			81	6
	239	84	0			81	5
	240	84	0			81	4
	241	84	0			81	3
	242	84	0			81	2
	243	84	0			81	1
	244	84	0			81	0

## Sheet: Figure 2b left
Survival Table
TMAVA		Time	Status	Cumulative Proportion Surviving at the Time		N of Cumulative Events	N of Remaining Cases
				Estimate	Std. Error
Q1	1	0	1			1	132
	2	0	1	0.984962	0.0105529	2	131
	3	0.2	1	0.977444	0.0128752	3	130
	4	1	1			4	129
	5	1	1			5	128
	6	1	1			6	127
	7	1	1			7	126
	8	1	1			8	125
	9	1	1			9	124
	10	1	1	0.924812	0.0228652	10	123
	11	2	1			11	122
	12	2	1			12	121
	13	2	1			13	120
	14	2	1			14	119
	15	2	1	0.887218	0.0274289	15	118
	16	3	1	0.879699	0.0282082	16	117
	17	3	0			16	116
	18	4	1			17	115
	19	4	1	0.864532	0.0296907	18	114
	20	6	0			18	113
	21	9	0			18	112
	22	9	0			18	111
	23	9	0			18	110
	24	10	0			18	109
	25	10	0			18	108
	26	10	0			18	107
	27	10	0			18	106
	28	10	0			18	105
	29	10	0			18	104
	30	10	0			18	103
	31	10	0			18	102
	32	10	0			18	101
	33	10	0			18	100
	34	11	0			18	99
	35	11	0			18	98
	36	11	0			18	97
	37	12	0			18	96
	38	12	0			18	95
	39	12	0			18	94
	40	12	0			18	93
	41	12	0			18	92
	42	12	0			18	91
	43	12	0			18	90
	44	12	0			18	89
	45	13	1	0.854818	0.0309053	19	88
	46	13	0			19	87
	47	14	1	0.844993	0.032074	20	86
	48	14	0			20	85
	49	14	0			20	84
	50	14	0			20	83
	51	14	0			20	82
	52	14	0			20	81
	53	14	0			20	80
	54	17	1			21	79
	55	17	1	0.823868	0.034576	22	78
	56	17	0			22	77
	57	17	0			22	76
	58	17	0			22	75
	59	18	0			22	74
	60	21	1			23	73
	61	21	1	0.801601	0.0370534	24	72
	62	22	0			24	71
	63	23	0			24	70
	64	24	0			24	69
	65	26	0			24	68
	66	26	0			24	67
	67	27	1	0.789637	0.0383833	25	66
	68	27	0			25	65
	69	29	0			25	64
	70	30	0			25	63
	71	30	0			25	62
	72	31	1	0.776901	0.0398212	26	61
	73	31	0			26	60
	74	31	0			26	59
	75	31	0			26	58
	76	31	0			26	57
	77	31	0			26	56
	78	32	0			26	55
	79	32	0			26	54
	80	32	0			26	53
	81	33	0			26	52
	82	33	0			26	51
	83	33	0			26	50
	84	33	0			26	49
	85	34	1			27	48
	86	34	1	0.745191	0.0440587	28	47
	87	34	0			28	46
	88	34	0			28	45
	89	35	0			28	44
	90	35	0			28	43
	91	35	0			28	42
	92	35	0			28	41
	93	36	0			28	40
	94	36	0			28	39
	95	36	0			28	38
	96	36	0			28	37
	97	36	0			28	36
	98	37	0			28	35
	99	37	0			28	34
	100	37	0			28	33
	101	37	0			28	32
	102	37	0			28	31
	103	37	0			28	30
	104	37	0			28	29
	105	37	0			28	28
	106	38	0			28	27
	107	38	0			28	26
	108	39	0			28	25
	109	40	0			28	24
	110	41	0			28	23
	111	47	0			28	22
	112	50	0			28	21
	113	50	0			28	20
	114	51	1	0.707931	0.0554145	29	19
	115	51	0			29	18
	116	52	1	0.668602	0.0648068	30	17
	117	52	0			30	16
	118	55	0			30	15
	119	55	0			30	14
	120	56	0			30	13
	121	56	0			30	12
	122	57	0			30	11
	123	58	0			30	10
	124	59	0			30	9
	125	62	0			30	8
	126	62	0			30	7
	127	62	0			30	6
	128	67	0			30	5
	129	72	0			30	4
	130	81	1	0.501451	0.152699	31	3
	131	83	0			31	2
	132	83	0			31	1
	133	84	0			31	0
Q2	1	0	1	0.990909	0.00904949	1	109
	2	1	1			2	108
	3	1	1			3	107
	4	1	1	0.963636	0.0178482	4	106
	5	2	0			4	105
	6	3	1	0.954459	0.0198983	5	104
	7	6	1	0.945281	0.0217205	6	103
	8	8	1	0.936104	0.0233682	7	102
	9	9	0			7	101
	10	9	0			7	100
	11	10	0			7	99
	12	10	0			7	98
	13	10	0			7	97
	14	10	0			7	96
	15	11	1	0.926353	0.0250769	8	95
	16	11	0			8	94
	17	11	0			8	93
	18	11	0			8	92
	19	11	0			8	91
	20	11	0			8	90
	21	12	1			9	89
	22	12	1	0.905767	0.0284321	10	88
	23	12	0			10	87
	24	12	0			10	86
	25	12	0			10	85
	26	12	0			10	84
	27	12	0			10	83
	28	12	0			10	82
	29	12	0			10	81
	30	12	0			10	80
	31	12	0			10	79
	32	12	0			10	78
	33	13	1	0.894155	0.0303465	11	77
	34	13	0			11	76
	35	13	0			11	75
	36	13	0			11	74
	37	13	0			11	73
	38	13	0			11	72
	39	14	1	0.881736	0.0323665	12	71
	40	14	0			12	70
	41	14	0			12	69
	42	14	0			12	68
	43	14	0			12	67
	44	14	0			12	66
	45	14	0			12	65
	46	15	1	0.868171	0.0345946	13	64
	47	15	0			13	63
	48	16	1	0.85439	0.0366877	14	62
	49	17	0			14	61
	50	17	0			14	60
	51	19	0			14	59
	52	21	0			14	58
	53	22	0			14	57
	54	23	1			15	56
	55	23	1	0.824412	0.0410704	16	55
	56	23	0			16	54
	57	23	0			16	53
	58	24	1	0.808857	0.0431407	17	52
	59	25	1	0.793302	0.0450281	18	51
	60	26	1	0.777747	0.0467548	19	50
	61	26	0			19	49
	62	28	0			19	48
	63	29	0			19	47
	64	29	0			19	46
	65	30	0			19	45
	66	30	0			19	44
	67	30	0			19	43
	68	31	0			19	42
	69	31	0			19	41
	70	32	0			19	40
	71	32	0			19	39
	72	33	1	0.757805	0.049627	20	38
	73	33	0			20	37
	74	33	0			20	36
	75	34	0			20	35
	76	34	0			20	34
	77	35	0			20	33
	78	36	0			20	32
	79	38	1			21	31
	80	38	1	0.710442	0.0567108	22	30
	81	39	0			22	29
	82	39	0			22	28
	83	41	0			22	27
	84	42	1	0.684129	0.0604071	23	26
	85	43	0			23	25
	86	44	0			23	24
	87	45	0			23	23
	88	46	1	0.654384	0.0646907	24	22
	89	48	0			24	21
	90	49	0			24	20
	91	51	0			24	19
	92	53	0			24	18
	93	55	0			24	17
	94	55	0			24	16
	95	57	1	0.613485	0.0724314	25	15
	96	58	1			26	14
	97	58	1	0.531687	0.0827041	27	13
	98	58	0			27	12
	99	59	0			27	11
	100	61	0			27	10
	101	63	0			27	9
	102	70	0			27	8
	103	73	0			27	7
	104	74	0			27	6
	105	82	0			27	5
	106	83	0			27	4
	107	83	0			27	3
	108	83	0			27	2
	109	84	0			27	1
	110	84	0			27	0
Q3	1	0	1			1	115
	2	0	1			2	114
	3	0	1			3	113
	4	0	1	0.965517	0.0169415	4	112
	5	0.2	1	0.956897	0.0188564	5	111
	6	1	1			6	110
	7	1	1			7	109
	8	1	1			8	108
	9	1	1			9	107
	10	1	1	0.913793	0.0260595	10	106
	11	2	1	0.905172	0.0272022	11	105
	12	3	1			12	104
	13	3	1	0.887931	0.0292889	13	103
	14	3	0			13	102
	15	4	1	0.879226	0.0302678	14	101
	16	5	1			15	100
	17	5	1	0.861815	0.0320746	16	99
	18	6	1			17	98
	19	6	1	0.844405	0.0337065	18	97
	20	7	1	0.8357	0.0344648	19	96
	21	8	0			19	95
	22	9	1			20	94
	23	9	1	0.818106	0.0359144	21	93
	24	9	0			21	92
	25	9	0			21	91
	26	9	0			21	90
	27	9	0			21	89
	28	10	1			22	88
	29	10	1			23	87
	30	10	1			24	86
	31	10	1	0.781337	0.0387209	25	85
	32	10	0			25	84
	33	10	0			25	83
	34	10	0			25	82
	35	10	0			25	81
	36	10	0			25	80
	37	10	0			25	79
	38	10	0			25	78
	39	10	0			25	77
	40	10	0			25	76
	41	10	0			25	75
	42	10	0			25	74
	43	10	0			25	73
	44	11	0			25	72
	45	11	0			25	71
	46	11	0			25	70
	47	11	0			25	69
	48	11	0			25	68
	49	11	0			25	67
	50	12	1			26	66
	51	12	1	0.758014	0.0409268	27	65
	52	12	0			27	64
	53	12	0			27	63
	54	12	0			27	62
	55	12	0			27	61
	56	12	0			27	60
	57	12	0			27	59
	58	12	0			27	58
	59	12	0			27	57
	60	12	0			27	56
	61	13	1	0.744478	0.0423753	28	55
	62	14	1	0.730942	0.0437133	29	54
	63	14	0			29	53
	64	14	0			29	52
	65	14	0			29	51
	66	14	0			29	50
	67	14	0			29	49
	68	14	0			29	48
	69	15	0			29	47
	70	16	0			29	46
	71	17	1	0.715052	0.0455597	30	45
	72	18	1			31	44
	73	18	1	0.683272	0.0487629	32	43
	74	19	1	0.667382	0.0501511	33	42
	75	20	1	0.651492	0.0514128	34	41
	76	21	0			34	40
	77	23	1	0.635204	0.0526441	35	39
	78	26	0			35	38
	79	26	0			35	37
	80	28	0			35	36
	81	29	0			35	35
	82	30	0			35	34
	83	30	0			35	33
	84	30	0			35	32
	85	30	0			35	31
	86	31	1	0.614714	0.0547887	36	30
	87	32	0			36	29
	88	35	0			36	28
	89	36	0			36	27
	90	37	0			36	26
	91	37	0			36	25
	92	37	0			36	24
	93	38	0			36	23
	94	42	0			36	22
	95	44	0			36	21
	96	45	1	0.585442	0.0594876	37	20
	97	46	0			37	19
	98	47	0			37	18
	99	48	1			38	17
	100	48	1	0.520393	0.0683863	39	16
	101	48	0			39	15
	102	50	0			39	14
	103	50	0			39	13
	104	51	0			39	12
	105	51	0			39	11
	106	53	0			39	10
	107	57	0			39	9
	108	57	0			39	8
	109	59	0			39	7
	110	61	0			39	6
	111	65	0			39	5
	112	73	0			39	4
	113	75	0			39	3
	114	80	1	0.346928	0.14879	40	2
	115	83	0			40	1
	116	84	0			40	0
Q4	1	0	1			1	133
	2	0	1			2	132
	3	0	1			3	131
	4	0	1	0.970149	0.0147009	4	130
	5	0.2	1			5	129
	6	0.2	1			6	128
	7	0.2	1	0.947761	0.0192218	7	127
	8	0.8	1	0.940299	0.0204679	8	126
	9	1	1			9	125
	10	1	1			10	124
	11	1	1			11	123
	12	1	1			12	122
	13	1	1	0.902985	0.0255686	13	121
	14	2	1			14	120
	15	2	1			15	119
	16	2	1			16	118
	17	2	1			17	117
	18	2	1	0.865672	0.0294583	18	116
	19	2	0			18	115
	20	3	1			19	114
	21	3	1	0.850616	0.0308096	20	113
	22	5	1			21	112
	23	5	1			22	111
	24	5	1			23	110
	25	5	1			24	109
	26	5	1	0.812979	0.0337323	25	108
	27	5	0			25	107
	28	8	1			26	106
	29	8	1	0.797783	0.0347711	27	105
	30	8	0			27	104
	31	9	1			28	103
	32	9	1	0.782441	0.0357547	29	102
	33	9	0			29	101
	34	9	0			29	100
	35	10	1	0.774616	0.0362432	30	99
	36	10	0			30	98
	37	10	0			30	97
	38	10	0			30	96
	39	10	0			30	95
	40	10	0			30	94
	41	10	0			30	93
	42	10	0			30	92
	43	10	0			30	91
	44	11	0			30	90
	45	11	0			30	89
	46	11	0			30	88
	47	11	0			30	87
	48	11	0			30	86
	49	11	0			30	85
	50	11	0			30	84
	51	12	1	0.765395	0.0369663	31	83
	52	12	0			31	82
	53	12	0			31	81
	54	12	0			31	80
	55	12	0			31	79
	56	12	0			31	78
	57	12	0			31	77
	58	12	0			31	76
	59	12	0			31	75
	60	12	0			31	74
	61	12	0			31	73
	62	12	0			31	72
	63	12	0			31	71
	64	13	1			32	70
	65	13	1	0.743834	0.0389421	33	69
	66	14	1	0.733054	0.0398419	34	68
	67	14	0			34	67
	68	14	0			34	66
	69	14	0			34	65
	70	14	0			34	64
	71	14	0			34	63
	72	14	0			34	62
	73	14	0			34	61
	74	14	0			34	60
	75	14	0			34	59
	76	17	1			35	58
	77	17	1	0.708205	0.0421884	36	57
	78	17	0			36	56
	79	17	0			36	55
	80	17	0			36	54
	81	18	1			37	53
	82	18	1	0.681975	0.0445165	38	52
	83	18	0			38	51
	84	19	0			38	50
	85	19	0			38	49
	86	20	0			38	48
	87	21	0			38	47
	88	22	1	0.667465	0.0458732	39	46
	89	27	1	0.652955	0.0471149	40	45
	90	27	0			40	44
	91	27	0			40	43
	92	27	0			40	42
	93	31	1	0.637408	0.0484903	41	41
	94	32	0			41	40
	95	33	0			41	39
	96	34	0			41	38
	97	36	0			41	37
	98	36	0			41	36
	99	36	0			41	35
	100	38	0			41	34
	101	39	0			41	33
	102	40	0			41	32
	103	43	0			41	31
	104	44	0			41	30
	105	45	0			41	29
	106	45	0			41	28
	107	46	0			41	27
	108	47	0			41	26
	109	49	1	0.612893	0.0524578	42	25
	110	49	0			42	24
	111	50	0			42	23
	112	51	0			42	22
	113	51	0			42	21
	114	51	0			42	20
	115	53	0			42	19
	116	53	0			42	18
	117	54	1	0.578843	0.0595779	43	17
	118	54	0			43	16
	119	54	0			43	15
	120	54	0			43	14
	121	55	0			43	13
	122	59	0			43	12
	123	60	0			43	11
	124	60	0			43	10
	125	66	1	0.520959	0.0767505	44	9
	126	66	0			44	8
	127	66	0			44	7
	128	67	0			44	6
	129	69	0			44	5
	130	69	0			44	4
	131	76	0			44	3
	132	84	0			44	2
	133	84	0			44	1
	134	84	0			44	0

## Sheet: Figure 2b right
Survival Table
TMAVA		Time	Status	Cumulative Proportion Surviving at the Time		N of Cumulative Events	N of Remaining Cases
				Estimate	Std. Error
Q1	1	0	1	0.996503	0.00349039	1	285
	2	0.2	1			2	284
	3	0.2	1	0.98951	0.00602428	3	283
	4	1	1			4	282
	5	1	1			5	281
	6	1	1	0.979021	0.00847433	6	280
	7	2	1	0.975524	0.00913697	7	279
	8	2	0			7	278
	9	3	1			8	277
	10	3	1			9	276
	11	3	1			10	275
	12	3	1	0.961488	0.0113862	11	274
	13	4	1			12	273
	14	4	1	0.95447	0.0123372	13	272
	15	5	1	0.950961	0.0127812	14	271
	16	5	0			14	270
	17	7	1	0.947439	0.0132102	15	269
	18	8	1			16	268
	19	8	1	0.940395	0.0140196	17	267
	20	9	0			17	266
	21	9	0			17	265
	22	9	0			17	264
	23	9	0			17	263
	24	9	0			17	262
	25	9	0			17	261
	26	9	0			17	260
	27	9	0			17	259
	28	10	1			18	258
	29	10	1	0.933133	0.0148219	19	257
	30	10	0			19	256
	31	10	0			19	255
	32	10	0			19	254
	33	10	0			19	253
	34	10	0			19	252
	35	10	0			19	251
	36	10	0			19	250
	37	10	0			19	249
	38	10	0			19	248
	39	10	0			19	247
	40	10	0			19	246
	41	10	0			19	245
	42	10	0			19	244
	43	10	0			19	243
	44	10	0			19	242
	45	10	0			19	241
	46	10	0			19	240
	47	10	0			19	239
	48	10	0			19	238
	49	10	0			19	237
	50	10	0			19	236
	51	10	0			19	235
	52	10	0			19	234
	53	11	0			19	233
	54	11	0			19	232
	55	11	0			19	231
	56	11	0			19	230
	57	11	0			19	229
	58	11	0			19	228
	59	11	0			19	227
	60	11	0			19	226
	61	11	0			19	225
	62	12	0			19	224
	63	12	0			19	223
	64	12	0			19	222
	65	12	0			19	221
	66	12	0			19	220
	67	12	0			19	219
	68	12	0			19	218
	69	12	0			19	217
	70	12	0			19	216
	71	12	0			19	215
	72	12	0			19	214
	73	12	0			19	213
	74	12	0			19	212
	75	12	0			19	211
	76	12	0			19	210
	77	12	0			19	209
	78	13	1	0.928668	0.0154088	20	208
	79	13	0			20	207
	80	13	0			20	206
	81	13	0			20	205
	82	13	0			20	204
	83	13	0			20	203
	84	13	0			20	202
	85	14	1			21	201
	86	14	1			22	200
	87	14	1			23	199
	88	14	1	0.910279	0.0176349	24	198
	89	14	0			24	197
	90	14	0			24	196
	91	14	0			24	195
	92	14	0			24	194
	93	14	0			24	193
	94	14	0			24	192
	95	14	0			24	191
	96	14	0			24	190
	97	14	0			24	189
	98	14	0			24	188
	99	14	0			24	187
	100	14	0			24	186
	101	14	0			24	185
	102	14	0			24	184
	103	15	1			25	183
	104	15	1	0.900384	0.0187798	26	182
	105	15	0			26	181
	106	15	0			26	180
	107	15	0			26	179
	108	15	0			26	178
	109	15	0			26	177
	110	15	0			26	176
	111	15	0			26	175
	112	16	1	0.895239	0.0193645	27	174
	113	16	0			27	173
	114	19	1	0.890065	0.019932	28	172
	115	19	0			28	171
	116	20	0			28	170
	117	21	0			28	169
	118	21	0			28	168
	119	22	1			29	167
	120	22	1	0.879469	0.0210559	30	166
	121	22	0			30	165
	122	22	0			30	164
	123	22	0			30	163
	124	22	0			30	162
	125	22	0			30	161
	126	22	0			30	160
	127	23	0			30	159
	128	23	0			30	158
	129	23	0			30	157
	130	23	0			30	156
	131	24	0			30	155
	132	26	0			30	154
	133	27	1	0.873758	0.0216798	31	153
	134	27	0			31	152
	135	27	0			31	151
	136	27	0			31	150
	137	28	1	0.867933	0.0223041	32	149
	138	28	0			32	148
	139	28	0			32	147
	140	28	0			32	146
	141	29	1	0.861988	0.0229299	33	145
	142	29	0			33	144
	143	29	0			33	143
	144	29	0			33	142
	145	29	0			33	141
	146	29	0			33	140
	147	30	1			34	139
	148	30	1	0.849674	0.0241992	35	138
	149	30	0			35	137
	150	30	0			35	136
	151	30	0			35	135
	152	30	0			35	134
	153	30	0			35	133
	154	31	1	0.843285	0.0248462	36	132
	155	31	0			36	131
	156	31	0			36	130
	157	31	0			36	129
	158	31	0			36	128
	159	31	0			36	127
	160	32	0			36	126
	161	32	0			36	125
	162	33	0			36	124
	163	33	0			36	123
	164	33	0			36	122
	165	34	1	0.836373	0.025586	37	121
	166	34	0			37	120
	167	34	0			37	119
	168	34	0			37	118
	169	34	0			37	117
	170	35	1	0.829225	0.026347	38	116
	171	35	0			38	115
	172	35	0			38	114
	173	35	0			38	113
	174	35	0			38	112
	175	35	0			38	111
	176	35	0			38	110
	177	35	0			38	109
	178	35	0			38	108
	179	36	0			38	107
	180	36	0			38	106
	181	36	0			38	105
	182	36	0			38	104
	183	36	0			38	103
	184	36	0			38	102
	185	36	0			38	101
	186	37	1	0.821014	0.0273354	39	100
	187	37	0			39	99
	188	37	0			39	98
	189	37	0			39	97
	190	37	0			39	96
	191	37	0			39	95
	192	37	0			39	94
	193	37	0			39	93
	194	38	0			39	92
	195	38	0			39	91
	196	38	0			39	90
	197	38	0			39	89
	198	39	1	0.81179	0.0285424	40	88
	199	39	0			40	87
	200	39	0			40	86
	201	39	0			40	85
	202	39	0			40	84
	203	39	0			40	83
	204	39	0			40	82
	205	40	0			40	81
	206	40	0			40	80
	207	41	0			40	79
	208	44	1			41	78
	209	44	1	0.791238	0.0313014	42	77
	210	44	0			42	76
	211	44	0			42	75
	212	45	1	0.780688	0.0326135	43	74
	213	45	0			43	73
	214	46	0			43	72
	215	46	0			43	71
	216	47	0			43	70
	217	47	0			43	69
	218	47	0			43	68
	219	47	0			43	67
	220	47	0			43	66
	221	48	0			43	65
	222	48	0			43	64
	223	48	0			43	63
	224	48	0			43	62
	225	48	0			43	61
	226	48	0			43	60
	227	48	0			43	59
	228	49	0			43	58
	229	49	0			43	57
	230	49	0			43	56
	231	49	0			43	55
	232	49	0			43	54
	233	49	0			43	53
	234	50	1	0.765958	0.0351676	44	52
	235	50	0			44	51
	236	50	0			44	50
	237	50	0			44	49
	238	51	1	0.750326	0.0377646	45	48
	239	51	0			45	47
	240	53	0			45	46
	241	53	0			45	45
	242	53	0			45	44
	243	53	0			45	43
	244	54	0			45	42
	245	54	0			45	41
	246	55	0			45	40
	247	55	0			45	39
	248	55	0			45	38
	249	56	0			45	37
	250	56	0			45	36
	251	56	0			45	35
	252	57	1	0.728888	0.0423354	46	34
	253	57	0			46	33
	254	57	0			46	32
	255	57	0			46	31
	256	58	1	0.705376	0.0470481	47	30
	257	58	0			47	29
	258	59	0			47	28
	259	60	1	0.680184	0.0516741	48	27
	260	60	0			48	26
	261	60	0			48	25
	262	60	0			48	24
	263	60	0			48	23
	264	60	0			48	22
	265	61	0			48	21
	266	61	0			48	20
	267	63	0			48	19
	268	64	0			48	18
	269	64	0			48	17
	270	65	0			48	16
	271	66	0			48	15
	272	67	0			48	14
	273	68	0			48	13
	274	72	0			48	12
	275	75	0			48	11
	276	82	0			48	10
	277	83	0			48	9
	278	83	0			48	8
	279	83	0			48	7
	280	83	0			48	6
	281	84	0			48	5
	282	84	0			48	4
	283	84	0			48	3
	284	84	0			48	2
	285	84	0			48	1
	286	84	0			48	0
Q2	1	0	1	0.996622	0.00337267	1	295
	2	1	1			2	294
	3	1	1			3	293
	4	1	1			4	292
	5	1	1			5	291
	6	1	1			6	290
	7	1	1	0.976351	0.00883203	7	289
	8	2	1			8	288
	9	2	1			9	287
	10	2	1	0.966216	0.0105014	10	286
	11	2	0			10	285
	12	2	0			10	284
	13	3	1			11	283
	14	3	1			12	282
	15	3	1	0.95601	0.0119297	13	281
	16	5	1	0.952608	0.0123629	14	280
	17	5	0			14	279
	18	6	1			15	278
	19	6	1			16	277
	20	6	1	0.942364	0.0135709	17	276
	21	6	0			17	275
	22	7	1			18	274
	23	7	1			19	273
	24	7	1	0.932084	0.0146635	20	272
	25	8	1			21	271
	26	8	1	0.925231	0.0153356	22	270
	27	9	0			22	269
	28	9	0			22	268
	29	9	0			22	267
	30	9	0			22	266
	31	9	0			22	265
	32	10	0			22	264
	33	10	0			22	263
	34	10	0			22	262
	35	10	0			22	261
	36	10	0			22	260
	37	10	0			22	259
	38	10	0			22	258
	39	10	0			22	257
	40	10	0			22	256
	41	10	0			22	255
	42	10	0			22	254
	43	10	0			22	253
	44	10	0			22	252
	45	10	0			22	251
	46	10	0			22	250
	47	10	0			22	249
	48	10	0			22	248
	49	10	0			22	247
	50	10	0			22	246
	51	10	0			22	245
	52	10	0			22	244
	53	10	0			22	243
	54	10	0			22	242
	55	10	0			22	241
	56	10	0			22	240
	57	10	0			22	239
	58	10	0			22	238
	59	10	0			22	237
	60	10	0			22	236
	61	10	0			22	235
	62	10	0			22	234
	63	10	0			22	233
	64	10	0			22	232
	65	11	1			23	231
	66	11	1			24	230
	67	11	1	0.913266	0.0166203	25	229
	68	11	0			25	228
	69	11	0			25	227
	70	11	0			25	226
	71	11	0			25	225
	72	11	0			25	224
	73	11	0			25	223
	74	11	0			25	222
	75	11	0			25	221
	76	11	0			25	220
	77	11	0			25	219
	78	11	0			25	218
	79	11	0			25	217
	80	11	0			25	216
	81	12	1			26	215
	82	12	1	0.90481	0.017509	27	214
	83	12	0			27	213
	84	12	0			27	212
	85	12	0			27	211
	86	12	0			27	210
	87	12	0			27	209
	88	12	0			27	208
	89	12	0			27	207
	90	12	0			27	206
	91	12	0			27	205
	92	12	0			27	204
	93	12	0			27	203
	94	12	0			27	202
	95	12	0			27	201
	96	12	0			27	200
	97	12	0			27	199
	98	12	0			27	198
	99	12	0			27	197
	100	12	0			27	196
	101	12	0			27	195
	102	12	0			27	194
	103	12	0			27	193
	104	13	1			28	192
	105	13	1	0.895434	0.0185404	29	191
	106	13	0			29	190
	107	13	0			29	189
	108	13	0			29	188
	109	13	0			29	187
	110	13	0			29	186
	111	13	0			29	185
	112	13	0			29	184
	113	13	0			29	183
	114	13	0			29	182
	115	13	0			29	181
	116	14	1	0.890487	0.0190866	30	180
	117	14	0			30	179
	118	14	0			30	178
	119	14	0			30	177
	120	14	0			30	176
	121	14	0			30	175
	122	14	0			30	174
	123	14	0			30	173
	124	14	0			30	172
	125	14	0			30	171
	126	14	0			30	170
	127	14	0			30	169
	128	14	0			30	168
	129	14	0			30	167
	130	14	0			30	166
	131	14	0			30	165
	132	14	0			30	164
	133	14	0			30	163
	134	14	0			30	162
	135	14	0			30	161
	136	14	0			30	160
	137	14	0			30	159
	138	14	0			30	158
	139	14	0			30	157
	140	14	0			30	156
	141	14	0			30	155
	142	15	0			30	154
	143	15	0			30	153
	144	15	0			30	152
	145	16	1	0.884628	0.0198397	31	151
	146	16	0			31	150
	147	16	0			31	149
	148	17	1			32	148
	149	17	1			33	147
	150	17	1	0.866817	0.0219441	34	146
	151	17	0			34	145
	152	17	0			34	144
	153	17	0			34	143
	154	17	0			34	142
	155	17	0			34	141
	156	17	0			34	140
	157	18	1	0.860625	0.022644	35	139
	158	18	0			35	138
	159	19	1	0.854389	0.0233229	36	137
	160	19	0			36	136
	161	20	1	0.848107	0.0239826	37	135
	162	20	0			37	134
	163	21	0			37	133
	164	21	0			37	132
	165	22	1	0.841682	0.0246465	38	131
	166	23	1	0.835257	0.025282	39	130
	167	23	0			39	129
	168	23	0			39	128
	169	23	0			39	127
	170	24	1	0.82868	0.0259242	40	126
	171	26	0			40	125
	172	26	0			40	124
	173	27	0			40	123
	174	28	0			40	122
	175	29	0			40	121
	176	29	0			40	120
	177	30	0			40	119
	178	30	0			40	118
	179	30	0			40	117
	180	30	0			40	116
	181	31	0			40	115
	182	31	0			40	114
	183	31	0			40	113
	184	32	1	0.821346	0.0267119	41	112
	185	32	0			41	111
	186	32	0			41	110
	187	33	0			41	109
	188	33	0			41	108
	189	33	0			41	107
	190	33	0			41	106
	191	33	0			41	105
	192	34	0			41	104
	193	35	1	0.813449	0.0275979	42	103
	194	35	0			42	102
	195	35	0			42	101
	196	35	0			42	100
	197	35	0			42	99
	198	36	1			43	98
	199	36	1	0.797016	0.029385	44	97
	200	36	0			44	96
	201	36	0			44	95
	202	36	0			44	94
	203	36	0			44	93
	204	37	0			44	92
	205	37	0			44	91
	206	39	0			44	90
	207	39	0			44	89
	208	39	0			44	88
	209	39	0			44	87
	210	41	1	0.787854	0.0304418	45	86
	211	41	0			45	85
	212	41	0			45	84
	213	42	1			46	83
	214	42	1	0.769096	0.0324785	47	82
	215	42	0			47	81
	216	44	0			47	80
	217	44	0			47	79
	218	45	0			47	78
	219	45	0			47	77
	220	46	1	0.759108	0.0335574	48	76
	221	46	0			48	75
	222	46	0			48	74
	223	46	0			48	73
	224	47	0			48	72
	225	47	0			48	71
	226	47	0			48	70
	227	47	0			48	69
	228	48	0			48	68
	229	49	1	0.747944	0.0348713	49	67
	230	49	0			49	66
	231	49	0			49	65
	232	50	1			50	64
	233	50	1	0.724931	0.0374032	51	63
	234	50	0			51	62
	235	50	0			51	61
	236	53	1	0.713047	0.0386319	52	60
	237	54	0			52	59
	238	54	0			52	58
	239	54	0			52	57
	240	56	1	0.700537	0.0399282	53	56
	241	56	0			53	55
	242	58	0			53	54
	243	58	0			53	53
	244	58	0			53	52
	245	58	0			53	51
	246	60	1	0.686801	0.0414407	54	50
	247	60	0			54	49
	248	60	0			54	48
	249	60	0			54	47
	250	60	0			54	46
	251	60	0			54	45
	252	60	0			54	44
	253	60	0			54	43
	254	60	0			54	42
	255	61	1	0.670449	0.043561	55	41
	256	61	0			55	40
	257	61	0			55	39
	258	61	0			55	38
	259	62	1	0.652805	0.0458487	56	37
	260	62	0			56	36
	261	62	0			56	35
	262	62	0			56	34
	263	63	0			56	33
	264	63	0			56	32
	265	64	0			56	31
	266	66	0			56	30
	267	66	0			56	29
	268	68	0			56	28
	269	68	0			56	27
	270	68	0			56	26
	271	70	0			56	25
	272	70	0			56	24
	273	71	0			56	23
	274	73	0			56	22
	275	73	0			56	21
	276	74	0			56	20
	277	76	1	0.620165	0.0539376	57	19
	278	77	0			57	18
	279	78	0			57	17
	280	78	0			57	16
	281	79	1	0.581405	0.0629717	58	15
	282	80	0			58	14
	283	81	0			58	13
	284	83	0			58	12
	285	84	0			58	11
	286	84	0			58	10
	287	84	0			58	9
	288	84	0			58	8
	289	84	0			58	7
	290	84	0			58	6
	291	84	0			58	5
	292	84	0			58	4
	293	84	0			58	3
	294	84	0			58	2
	295	84	0			58	1
	296	84	0			58	0
Q3	1	0.2	1			1	296
	2	0.2	1			2	295
	3	0.2	1			3	294
	4	0.2	1	0.986532	0.00668851	4	293
	5	1	1			5	292
	6	1	1			6	291
	7	1	1			7	290
	8	1	1			8	289
	9	1	1			9	288
	10	1	1	0.96633	0.0104666	10	287
	11	2	1	0.962963	0.0109583	11	286
	12	2	0			11	285
	13	3	1			12	284
	14	3	1			13	283
	15	3	1	0.952827	0.0123069	14	282
	16	4	1	0.949448	0.0127186	15	281
	17	6	1	0.946069	0.0131145	16	280
	18	6	0			16	279
	19	6	0			16	278
	20	8	1			17	277
	21	8	1			18	276
	22	8	1	0.935859	0.0142361	19	275
	23	8	0			19	274
	24	9	1	0.932444	0.0145881	20	273
	25	9	0			20	272
	26	9	0			20	271
	27	9	0			20	270
	28	9	0			20	269
	29	9	0			20	268
	30	9	0			20	267
	31	9	0			20	266
	32	9	0			20	265
	33	9	0			20	264
	34	9	0			20	263
	35	10	1	0.928899	0.0149573	21	262
	36	10	0			21	261
	37	10	0			21	260
	38	10	0			21	259
	39	10	0			21	258
	40	10	0			21	257
	41	10	0			21	256
	42	10	0			21	255
	43	10	0			21	254
	44	10	0			21	253
	45	10	0			21	252
	46	10	0			21	251
	47	10	0			21	250
	48	10	0			21	249
	49	10	0			21	248
	50	10	0			21	247
	51	10	0			21	246
	52	10	0			21	245
	53	10	0			21	244
	54	10	0			21	243
	55	10	0			21	242
	56	10	0			21	241
	57	10	0			21	240
	58	11	1			22	239
	59	11	1	0.921158	0.0158024	23	238
	60	11	0			23	237
	61	11	0			23	236
	62	11	0			23	235
	63	11	0			23	234
	64	11	0			23	233
	65	11	0			23	232
	66	11	0			23	231
	67	11	0			23	230
	68	11	0			23	229
	69	11	0			23	228
	70	11	0			23	227
	71	11	0			23	226
	72	11	0			23	225
	73	11	0			23	224
	74	11	0			23	223
	75	11	0			23	222
	76	11	0			23	221
	77	11	0			23	220
	78	11	0			23	219
	79	12	0			23	218
	80	12	0			23	217
	81	12	0			23	216
	82	12	0			23	215
	83	12	0			23	214
	84	12	0			23	213
	85	12	0			23	212
	86	12	0			23	211
	87	12	0			23	210
	88	12	0			23	209
	89	12	0			23	208
	90	12	0			23	207
	91	12	0			23	206
	92	12	0			23	205
	93	12	0			23	204
	94	12	0			23	203
	95	12	0			23	202
	96	12	0			23	201
	97	12	0			23	200
	98	12	0			23	199
	99	12	0			23	198
	100	12	0			23	197
	101	12	0			23	196
	102	13	0			23	195
	103	13	0			23	194
	104	13	0			23	193
	105	13	0			23	192
	106	13	0			23	191
	107	13	0			23	190
	108	13	0			23	189
	109	13	0			23	188
	110	13	0			23	187
	111	13	0			23	186
	112	13	0			23	185
	113	14	1	0.916178	0.0164828	24	184
	114	14	0			24	183
	115	14	0			24	182
	116	14	0			24	181
	117	14	0			24	180
	118	14	0			24	179
	119	14	0			24	178
	120	14	0			24	177
	121	14	0			24	176
	122	14	0			24	175
	123	14	0			24	174
	124	14	0			24	173
	125	14	0			24	172
	126	14	0			24	171
	127	14	0			24	170
	128	15	1			25	169
	129	15	1			26	168
	130	15	1	0.900011	0.0186487	27	167
	131	15	0			27	166
	132	15	0			27	165
	133	15	0			27	164
	134	16	1	0.894523	0.0193256	28	163
	135	16	0			28	162
	136	16	0			28	161
	137	16	0			28	160
	138	17	1			29	159
	139	17	1	0.883341	0.0206381	30	158
	140	17	0			30	157
	141	17	0			30	156
	142	17	0			30	155
	143	19	0			30	154
	144	19	0			30	153
	145	19	0			30	152
	146	20	1			31	151
	147	20	1			32	150
	148	20	1			33	149
	149	20	1	0.860095	0.0231376	34	148
	150	20	0			34	147
	151	21	1			35	146
	152	21	1	0.848393	0.0242573	36	145
	153	21	0			36	144
	154	22	0			36	143
	155	22	0			36	142
	156	22	0			36	141
	157	22	0			36	140
	158	22	0			36	139
	159	22	0			36	138
	160	23	1			37	137
	161	23	1	0.836098	0.0254161	38	136
	162	23	0			38	135
	163	23	0			38	134
	164	24	1	0.829858	0.025981	39	133
	165	24	0			39	132
	166	25	1			40	131
	167	25	1	0.817285	0.0270659	41	130
	168	26	1	0.810998	0.0275782	42	129
	169	28	0			42	128
	170	28	0			42	127
	171	28	0			42	126
	172	29	1	0.804561	0.0281004	43	125
	173	30	0			43	124
	174	30	0			43	123
	175	30	0			43	122
	176	31	1	0.797967	0.0286335	44	121
	177	31	0			44	120
	178	31	0			44	119
	179	31	0			44	118
	180	31	0			44	117
	181	32	1	0.791146	0.0291897	45	116
	182	32	0			45	115
	183	33	1	0.784267	0.0297355	46	114
	184	33	0			46	113
	185	33	0			46	112
	186	33	0			46	111
	187	33	0			46	110
	188	33	0			46	109
	189	33	0			46	108
	190	33	0			46	107
	191	33	0			46	106
	192	34	1			47	105
	193	34	1			48	104
	194	34	1	0.762071	0.0315347	49	103
	195	34	0			49	102
	196	34	0			49	101
	197	35	1	0.754525	0.0321125	50	100
	198	35	0			50	99
	199	35	0			50	98
	200	35	0			50	97
	201	36	1	0.746747	0.0327099	51	96
	202	36	0			51	95
	203	36	0			51	94
	204	36	0			51	93
	205	36	0			51	92
	206	37	1	0.73863	0.0333463	52	91
	207	37	0			52	90
	208	37	0			52	89
	209	38	0			52	88
	210	38	0			52	87
	211	38	0			52	86
	212	39	0			52	85
	213	39	0			52	84
	214	40	1	0.729837	0.0340889	53	83
	215	40	0			53	82
	216	41	0			53	81
	217	42	0			53	80
	218	42	0			53	79
	219	42	0			53	78
	220	42	0			53	77
	221	43	0			53	76
	222	43	0			53	75
	223	44	1	0.720106	0.0349958	54	74
	224	44	0			54	73
	225	44	0			54	72
	226	45	1	0.710104	0.0359105	55	71
	227	45	0			55	70
	228	45	0			55	69
	229	45	0			55	68
	230	45	0			55	67
	231	46	0			55	66
	232	46	0			55	65
	233	47	1	0.699179	0.0369825	56	64
	234	47	0			56	63
	235	47	0			56	62
	236	47	0			56	61
	237	47	0			56	60
	238	48	1			57	59
	239	48	1	0.675873	0.0392501	58	58
	240	48	0			58	57
	241	48	0			58	56
	242	48	0			58	55
	243	49	0			58	54
	244	49	0			58	53
	245	50	1	0.663121	0.0405283	59	52
	246	50	0			59	51
	247	50	0			59	50
	248	50	0			59	49
	249	50	0			59	48
	250	51	1	0.649306	0.0419725	60	47
	251	53	0			60	46
	252	54	0			60	45
	253	56	0			60	44
	254	57	1	0.634549	0.0435356	61	43
	255	57	0			61	42
	256	57	0			61	41
	257	58	0			61	40
	258	58	0			61	39
	259	58	0			61	38
	260	58	0			61	37
	261	58	0			61	36
	262	59	0			61	35
	263	59	0			61	34
	264	60	0			61	33
	265	60	0			61	32
	266	60	0			61	31
	267	60	0			61	30
	268	60	0			61	29
	269	60	0			61	28
	270	60	0			61	27
	271	61	0			61	26
	272	63	0			61	25
	273	63	0			61	24
	274	63	0			61	23
	275	66	0			61	22
	276	67	0			61	21
	277	67	0			61	20
	278	67	0			61	19
	279	68	0			61	18
	280	68	0			61	17
	281	69	1	0.597223	0.054683	62	16
	282	69	0			62	15
	283	69	0			62	14
	284	70	0			62	13
	285	72	0			62	12
	286	75	0			62	11
	287	76	0			62	10
	288	77	0			62	9
	289	80	0			62	8
	290	81	0			62	7
	291	83	0			62	6
	292	83	0			62	5
	293	84	0			62	4
	294	84	0			62	3
	295	84	0			62	2
	296	84	0			62	1
	297	84	0			62	0
Q4	1	0	1			1	274
	2	0	1			2	273
	3	0	1	0.989091	0.00626392	3	272
	4	0.2	1			4	271
	5	0.2	1	0.981818	0.0080569	5	270
	6	1	1			6	269
	7	1	1			7	268
	8	1	1			8	267
	9	1	1			9	266
	10	1	1			10	265
	11	1	1			11	264
	12	1	1			12	263
	13	1	1			13	262
	14	1	1			14	261
	15	1	1	0.945455	0.0136941	15	260
	16	2	1			16	259
	17	2	1			17	258
	18	2	1			18	257
	19	2	1			19	256
	20	2	1	0.927273	0.0156598	20	255
	21	2	0			20	254
	22	3	1			21	253
	23	3	1			22	252
	24	3	1			23	251
	25	3	1			24	250
	26	3	1			25	249
	27	3	1			26	248
	28	3	1			27	247
	29	3	1			28	246
	30	3	1	0.894417	0.0185433	29	245
	31	4	1			30	244
	32	4	1	0.887115	0.0190972	31	243
	33	5	0			31	242
	34	6	1			32	241
	35	6	1			33	240
	36	6	1			34	239
	37	6	1	0.872452	0.0201397	35	238
	38	7	1	0.868786	0.020386	36	237
	39	8	1	0.865121	0.0206269	37	236
	40	9	1			38	235
	41	9	1			39	234
	42	9	1	0.854123	0.0213195	40	233
	43	9	0			40	232
	44	9	0			40	231
	45	9	0			40	230
	46	9	0			40	229
	47	9	0			40	228
	48	9	0			40	227
	49	9	0			40	226
	50	9	0			40	225
	51	9	0			40	224
	52	9	0			40	223
	53	9	0			40	222
	54	10	1	0.850276	0.0215679	41	221
	55	10	0			41	220
	56	10	0			41	219
	57	10	0			41	218
	58	10	0			41	217
	59	10	0			41	216
	60	10	0			41	215
	61	10	0			41	214
	62	10	0			41	213
	63	10	0			41	212
	64	10	0			41	211
	65	10	0			41	210
	66	10	0			41	209
	67	10	0			41	208
	68	10	0			41	207
	69	10	0			41	206
	70	10	0			41	205
	71	11	1			42	204
	72	11	1	0.841981	0.0221407	43	203
	73	11	0			43	202
	74	11	0			43	201
	75	11	0			43	200
	76	11	0			43	199
	77	11	0			43	198
	78	11	0			43	197
	79	11	0			43	196
	80	11	0			43	195
	81	11	0			43	194
	82	11	0			43	193
	83	11	0			43	192
	84	11	0			43	191
	85	11	0			43	190
	86	11	0			43	189
	87	11	0			43	188
	88	12	1			44	187
	89	12	1	0.833023	0.0227931	45	186
	90	12	0			45	185
	91	12	0			45	184
	92	12	0			45	183
	93	12	0			45	182
	94	12	0			45	181
	95	12	0			45	180
	96	12	0			45	179
	97	12	0			45	178
	98	12	0			45	177
	99	12	0			45	176
	100	12	0			45	175
	101	12	0			45	174
	102	12	0			45	173
	103	12	0			45	172
	104	12	0			45	171
	105	12	0			45	170
	106	12	0			45	169
	107	12	0			45	168
	108	12	0			45	167
	109	12	0			45	166
	110	12	0			45	165
	111	13	1	0.827975	0.0232074	46	164
	112	13	0			46	163
	113	13	0			46	162
	114	13	0			46	161
	115	13	0			46	160
	116	13	0			46	159
	117	13	0			46	158
	118	13	0			46	157
	119	14	1			47	156
	120	14	1	0.817427	0.0240804	48	155
	121	14	0			48	154
	122	14	0			48	153
	123	14	0			48	152
	124	14	0			48	151
	125	14	0			48	150
	126	14	0			48	149
	127	14	0			48	148
	128	14	0			48	147
	129	14	0			48	146
	130	14	0			48	145
	131	14	0			48	144
	132	14	0			48	143
	133	14	0			48	142
	134	14	0			48	141
	135	14	0			48	140
	136	14	0			48	139
	137	14	0			48	138
	138	14	0			48	137
	139	15	1			49	136
	140	15	1	0.805494	0.0251638	50	135
	141	15	0			50	134
	142	15	0			50	133
	143	15	0			50	132
	144	15	0			50	131
	145	15	0			50	130
	146	16	1	0.799298	0.0257218	51	129
	147	16	0			51	128
	148	16	0			51	127
	149	17	1			52	126
	150	17	1			53	125
	151	17	1	0.780417	0.0273267	54	124
	152	17	0			54	123
	153	17	0			54	122
	154	17	0			54	121
	155	18	1			55	120
	156	18	1			56	119
	157	18	1			57	118
	158	18	1	0.754618	0.0293102	58	117
	159	18	0			58	116
	160	18	0			58	115
	161	19	1	0.748056	0.0297808	59	114
	162	19	0			59	113
	163	19	0			59	112
	164	21	0			59	111
	165	21	0			59	110
	166	22	0			59	109
	167	22	0			59	108
	168	23	0			59	107
	169	23	0			59	106
	170	25	0			59	105
	171	26	1	0.740932	0.0303374	60	104
	172	26	0			60	103
	173	27	1	0.733738	0.0308839	61	102
	174	28	0			61	101
	175	28	0			61	100
	176	29	1	0.726401	0.0314346	62	99
	177	29	0			62	98
	178	30	1	0.718989	0.0319758	63	97
	179	30	0			63	96
	180	30	0			63	95
	181	30	0			63	94
	182	31	1			64	93
	183	31	1	0.703691	0.0330745	65	92
	184	31	0			65	91
	185	32	0			65	90
	186	33	0			65	89
	187	33	0			65	88
	188	34	0			65	87
	189	34	0			65	86
	190	35	1	0.695508	0.0336869	66	85
	191	35	0			66	84
	192	36	1	0.687229	0.0342883	67	83
	193	36	0			67	82
	194	36	0			67	81
	195	37	1	0.678744	0.0348989	68	80
	196	37	0			68	79
	197	38	1	0.670153	0.035499	69	78
	198	39	1	0.661561	0.0360686	70	77
	199	40	0			70	76
	200	41	0			70	75
	201	41	0			70	74
	202	41	0			70	73
	203	42	1	0.652498	0.0366953	71	72
	204	42	0			71	71
	205	44	0			71	70
	206	44	0			71	69
	207	45	0			71	68
	208	45	0			71	67
	209	45	0			71	66
	210	45	0			71	65
	211	45	0			71	64
	212	46	1	0.642303	0.0375116	72	63
	213	46	0			72	62
	214	46	0			72	61
	215	46	0			72	60
	216	46	0			72	59
	217	47	0			72	58
	218	48	0			72	57
	219	48	0			72	56
	220	48	0			72	55
	221	49	0			72	54
	222	49	0			72	53
	223	49	0			72	52
	224	50	1			73	51
	225	50	1	0.617599	0.0399295	74	50
	226	50	0			74	49
	227	50	0			74	48
	228	50	0			74	47
	229	51	0			74	46
	230	53	0			74	45
	231	53	0			74	44
	232	54	1	0.603563	0.0414157	75	43
	233	54	0			75	42
	234	55	0			75	41
	235	55	0			75	40
	236	56	0			75	39
	237	58	1	0.588087	0.0431485	76	38
	238	58	0			76	37
	239	58	0			76	36
	240	58	0			76	35
	241	58	0			76	34
	242	59	1	0.57079	0.0452135	77	33
	243	60	0			77	32
	244	60	0			77	31
	245	60	0			77	30
	246	60	0			77	29
	247	60	0			77	28
	248	60	0			77	27
	249	60	0			77	26
	250	61	0			77	25
	251	61	0			77	24
	252	62	0			77	23
	253	63	0			77	22
	254	65	0			77	21
	255	67	0			77	20
	256	68	0			77	19
	257	68	0			77	18
	258	71	0			77	17
	259	72	0			77	16
	260	75	0			77	15
	261	80	0			77	14
	262	81	0			77	13
	263	82	0			77	12
	264	82	0			77	11
	265	83	0			77	10
	266	83	0			77	9
	267	84	0			77	8
	268	84	0			77	7
	269	84	0			77	6
	270	84	0			77	5
	271	84	0			77	4
	272	84	0			77	3
	273	84	0			77	2
	274	84	0			77	1
	275	84	0			77	0

## Sheet: Figure 2c left
Survival Table
TMAVA		Time	Status	Cumulative Proportion Surviving at the Time		N of Cumulative Events	N of Remaining Cases
				Estimate	Std. Error
Q1	1	0	1			1	349
	2	0	1	0.994286	0.00402905	2	348
	3	0.2	1			3	347
	4	0.2	1	0.988571	0.00568154	4	346
	5	1	1			5	345
	6	1	1			6	344
	7	1	1			7	343
	8	1	1			8	342
	9	1	1			9	341
	10	1	1			10	340
	11	1	1			11	339
	12	1	1			12	338
	13	1	1			13	337
	14	1	1	0.96	0.0104745	14	336
	15	2	1			15	335
	16	2	1			16	334
	17	2	1			17	333
	18	2	1			18	332
	19	2	1			19	331
	20	2	1	0.942857	0.0124071	20	330
	21	2	0			20	329
	22	3	1			21	328
	23	3	1			22	327
	24	3	1			23	326
	25	3	1	0.931394	0.0135155	24	325
	26	3	0			24	324
	27	4	1			25	323
	28	4	1			26	322
	29	4	1			27	321
	30	4	1	0.919895	0.0145201	28	320
	31	5	1	0.91702	0.0147565	29	319
	32	5	0			29	318
	33	6	0			29	317
	34	7	1	0.914128	0.0149908	30	316
	35	8	1	0.911235	0.0152199	31	315
	36	9	0			31	314
	37	9	0			31	313
	38	9	0			31	312
	39	9	0			31	311
	40	9	0			31	310
	41	9	0			31	309
	42	9	0			31	308
	43	9	0			31	307
	44	9	0			31	306
	45	10	0			31	305
	46	10	0			31	304
	47	10	0			31	303
	48	10	0			31	302
	49	10	0			31	301
	50	10	0			31	300
	51	10	0			31	299
	52	10	0			31	298
	53	10	0			31	297
	54	10	0			31	296
	55	10	0			31	295
	56	10	0			31	294
	57	10	0			31	293
	58	10	0			31	292
	59	10	0			31	291
	60	10	0			31	290
	61	10	0			31	289
	62	10	0			31	288
	63	10	0			31	287
	64	10	0			31	286
	65	10	0			31	285
	66	10	0			31	284
	67	10	0			31	283
	68	11	0			31	282
	69	11	0			31	281
	70	11	0			31	280
	71	11	0			31	279
	72	11	0			31	278
	73	11	0			31	277
	74	11	0			31	276
	75	12	0			31	275
	76	12	0			31	274
	77	12	0			31	273
	78	12	0			31	272
	79	12	0			31	271
	80	12	0			31	270
	81	12	0			31	269
	82	12	0			31	268
	83	12	0			31	267
	84	12	0			31	266
	85	12	0			31	265
	86	12	0			31	264
	87	12	0			31	263
	88	12	0			31	262
	89	12	0			31	261
	90	12	0			31	260
	91	12	0			31	259
	92	12	0			31	258
	93	12	0			31	257
	94	12	0			31	256
	95	13	1	0.907675	0.0155712	32	255
	96	13	0			32	254
	97	13	0			32	253
	98	13	0			32	252
	99	13	0			32	251
	100	13	0			32	250
	101	13	0			32	249
	102	13	0			32	248
	103	14	1			33	247
	104	14	1			34	246
	105	14	1			35	245
	106	14	1			36	244
	107	14	1	0.889375	0.0172745	37	243
	108	14	0			37	242
	109	14	0			37	241
	110	14	0			37	240
	111	14	0			37	239
	112	14	0			37	238
	113	14	0			37	237
	114	14	0			37	236
	115	14	0			37	235
	116	14	0			37	234
	117	14	0			37	233
	118	14	0			37	232
	119	14	0			37	231
	120	14	0			37	230
	121	14	0			37	229
	122	14	0			37	228
	123	14	0			37	227
	124	14	0			37	226
	125	14	0			37	225
	126	14	0			37	224
	127	15	1			38	223
	128	15	1	0.881435	0.0180098	39	222
	129	15	0			39	221
	130	15	0			39	220
	131	15	0			39	219
	132	15	0			39	218
	133	15	0			39	217
	134	15	0			39	216
	135	15	0			39	215
	136	16	1	0.877335	0.0183867	40	214
	137	16	0			40	213
	138	17	1			41	212
	139	17	1	0.869097	0.0191145	42	211
	140	17	0			42	210
	141	17	0			42	209
	142	18	0			42	208
	143	19	1	0.864919	0.019474	43	207
	144	21	1			44	206
	145	21	1	0.856562	0.0201624	45	205
	146	21	0			45	204
	147	21	0			45	203
	148	22	1	0.852342	0.0204998	46	202
	149	22	0			46	201
	150	22	0			46	200
	151	22	0			46	199
	152	22	0			46	198
	153	22	0			46	197
	154	22	0			46	196
	155	22	0			46	195
	156	23	0			46	194
	157	23	0			46	193
	158	23	0			46	192
	159	23	0			46	191
	160	23	0			46	190
	161	24	0			46	189
	162	24	0			46	188
	163	26	0			46	187
	164	26	0			46	186
	165	26	0			46	185
	166	27	1			47	184
	167	27	1	0.843128	0.0212885	48	183
	168	27	0			48	182
	169	27	0			48	181
	170	27	0			48	180
	171	28	1	0.838444	0.0216794	49	179
	172	28	0			49	178
	173	28	0			49	177
	174	28	0			49	176
	175	29	1	0.83368	0.0220735	50	175
	176	29	0			50	174
	177	29	0			50	173
	178	29	0			50	172
	179	29	0			50	171
	180	29	0			50	170
	181	30	1			51	169
	182	30	1	0.823872	0.0228774	52	168
	183	30	0			52	167
	184	30	0			52	166
	185	30	0			52	165
	186	30	0			52	164
	187	30	0			52	163
	188	30	0			52	162
	189	30	0			52	161
	190	31	1	0.818755	0.0233005	53	160
	191	31	0			53	159
	192	31	0			53	158
	193	31	0			53	157
	194	31	0			53	156
	195	31	0			53	155
	196	31	0			53	154
	197	31	0			53	153
	198	31	0			53	152
	199	31	0			53	151
	200	31	0			53	150
	201	32	0			53	149
	202	32	0			53	148
	203	32	0			53	147
	204	32	0			53	146
	205	32	0			53	145
	206	33	0			53	144
	207	33	0			53	143
	208	33	0			53	142
	209	33	0			53	141
	210	33	0			53	140
	211	34	1			54	139
	212	34	1	0.807058	0.0243914	55	138
	213	34	0			55	137
	214	34	0			55	136
	215	34	0			55	135
	216	34	0			55	134
	217	34	0			55	133
	218	34	0			55	132
	219	35	1	0.800944	0.0249612	56	131
	220	35	0			56	130
	221	35	0			56	129
	222	35	0			56	128
	223	35	0			56	127
	224	35	0			56	126
	225	35	0			56	125
	226	35	0			56	124
	227	35	0			56	123
	228	35	0			56	122
	229	35	0			56	121
	230	35	0			56	120
	231	35	0			56	119
	232	36	0			56	118
	233	36	0			56	117
	234	36	0			56	116
	235	36	0			56	115
	236	36	0			56	114
	237	36	0			56	113
	238	36	0			56	112
	239	36	0			56	111
	240	36	0			56	110
	241	36	0			56	109
	242	36	0			56	108
	243	36	0			56	107
	244	37	1	0.793459	0.0258259	57	106
	245	37	0			57	105
	246	37	0			57	104
	247	37	0			57	103
	248	37	0			57	102
	249	37	0			57	101
	250	37	0			57	100
	251	37	0			57	99
	252	37	0			57	98
	253	37	0			57	97
	254	37	0			57	96
	255	37	0			57	95
	256	37	0			57	94
	257	37	0			57	93
	258	37	0			57	92
	259	37	0			57	91
	260	38	0			57	90
	261	38	0			57	89
	262	38	0			57	88
	263	38	0			57	87
	264	38	0			57	86
	265	39	1	0.784232	0.0271236	58	85
	266	39	0			58	84
	267	39	0			58	83
	268	39	0			58	82
	269	39	0			58	81
	270	39	0			58	80
	271	39	0			58	79
	272	40	0			58	78
	273	40	0			58	77
	274	41	0			58	76
	275	44	1	0.773914	0.0286624	59	75
	276	45	1	0.763595	0.0300804	60	74
	277	45	0			60	73
	278	46	0			60	72
	279	47	0			60	71
	280	47	0			60	70
	281	47	0			60	69
	282	48	0			60	68
	283	48	0			60	67
	284	48	0			60	66
	285	48	0			60	65
	286	49	0			60	64
	287	49	0			60	63
	288	50	1	0.751474	0.0319517	61	62
	289	50	0			61	61
	290	50	0			61	60
	291	50	0			61	59
	292	50	0			61	58
	293	50	0			61	57
	294	51	1			62	56
	295	51	1	0.725107	0.0358602	63	55
	296	51	0			63	54
	297	51	0			63	53
	298	52	1	0.711425	0.0377031	64	52
	299	53	0			64	51
	300	54	0			64	50
	301	54	0			64	49
	302	55	0			64	48
	303	55	0			64	47
	304	55	0			64	46
	305	55	0			64	45
	306	56	0			64	44
	307	56	0			64	43
	308	56	0			64	42
	309	56	0			64	41
	310	57	1	0.694074	0.0405804	65	40
	311	57	0			65	39
	312	57	0			65	38
	313	57	0			65	37
	314	57	0			65	36
	315	58	1	0.674794	0.0437943	66	35
	316	58	0			66	34
	317	58	0			66	33
	318	59	0			66	32
	319	59	0			66	31
	320	60	1	0.653026	0.0474841	67	30
	321	60	0			67	29
	322	60	0			67	28
	323	60	0			67	27
	324	60	0			67	26
	325	60	0			67	25
	326	61	0			67	24
	327	61	0			67	23
	328	62	0			67	22
	329	62	0			67	21
	330	63	0			67	20
	331	64	0			67	19
	332	64	0			67	18
	333	65	0			67	17
	334	66	0			67	16
	335	67	0			67	15
	336	67	0			67	14
	337	68	0			67	13
	338	72	0			67	12
	339	72	0			67	11
	340	81	1	0.59366	0.0711853	68	10
	341	82	0			68	9
	342	83	0			68	8
	343	83	0			68	7
	344	83	0			68	6
	345	83	0			68	5
	346	84	0			68	4
	347	84	0			68	3
	348	84	0			68	2
	349	84	0			68	1
	350	84	0			68	0
Q2	1	0	1			1	342
	2	0	1	0.994169	0.00411103	2	341
	3	1	1			3	340
	4	1	1			4	339
	5	1	1			5	338
	6	1	1			6	337
	7	1	1			7	336
	8	1	1			8	335
	9	1	1	0.973761	0.00863084	9	334
	10	2	1			10	333
	11	2	1			11	332
	12	2	1	0.965015	0.00992118	12	331
	13	2	0			12	330
	14	2	0			12	329
	15	2	0			12	328
	16	3	1			13	327
	17	3	1			14	326
	18	3	1	0.956188	0.011062	15	325
	19	5	1	0.953246	0.0114125	16	324
	20	5	0			16	323
	21	6	1			17	322
	22	6	1			18	321
	23	6	1	0.944392	0.0123986	19	320
	24	7	1			20	319
	25	7	1			21	318
	26	7	1	0.935539	0.0132943	22	317
	27	8	1			23	316
	28	8	1			24	315
	29	8	1	0.926685	0.0141171	25	314
	30	9	0			25	313
	31	9	0			25	312
	32	9	0			25	311
	33	9	0			25	310
	34	10	0			25	309
	35	10	0			25	308
	36	10	0			25	307
	37	10	0			25	306
	38	10	0			25	305
	39	10	0			25	304
	40	10	0			25	303
	41	10	0			25	302
	42	10	0			25	301
	43	10	0			25	300
	44	10	0			25	299
	45	10	0			25	298
	46	10	0			25	297
	47	10	0			25	296
	48	10	0			25	295
	49	10	0			25	294
	50	10	0			25	293
	51	10	0			25	292
	52	10	0			25	291
	53	10	0			25	290
	54	10	0			25	289
	55	10	0			25	288
	56	10	0			25	287
	57	10	0			25	286
	58	10	0			25	285
	59	11	1			26	284
	60	11	1			27	283
	61	11	1			28	282
	62	11	1	0.913679	0.0153438	29	281
	63	11	0			29	280
	64	11	0			29	279
	65	11	0			29	278
	66	11	0			29	277
	67	11	0			29	276
	68	11	0			29	275
	69	11	0			29	274
	70	11	0			29	273
	71	11	0			29	272
	72	11	0			29	271
	73	11	0			29	270
	74	11	0			29	269
	75	11	0			29	268
	76	11	0			29	267
	77	11	0			29	266
	78	11	0			29	265
	79	12	1			30	264
	80	12	1			31	263
	81	12	1			32	262
	82	12	1	0.899888	0.0165895	33	261
	83	12	0			33	260
	84	12	0			33	259
	85	12	0			33	258
	86	12	0			33	257
	87	12	0			33	256
	88	12	0			33	255
	89	12	0			33	254
	90	12	0			33	253
	91	12	0			33	252
	92	12	0			33	251
	93	12	0			33	250
	94	12	0			33	249
	95	12	0			33	248
	96	12	0			33	247
	97	12	0			33	246
	98	12	0			33	245
	99	12	0			33	244
	100	12	0			33	243
	101	12	0			33	242
	102	12	0			33	241
	103	12	0			33	240
	104	12	0			33	239
	105	12	0			33	238
	106	12	0			33	237
	107	12	0			33	236
	108	12	0			33	235
	109	13	1	0.896058	0.0169551	34	234
	110	13	0			34	233
	111	13	0			34	232
	112	13	0			34	231
	113	13	0			34	230
	114	13	0			34	229
	115	13	0			34	228
	116	13	0			34	227
	117	13	0			34	226
	118	13	0			34	225
	119	13	0			34	224
	120	13	0			34	223
	121	13	0			34	222
	122	13	0			34	221
	123	13	0			34	220
	124	13	0			34	219
	125	14	1			35	218
	126	14	1	0.887875	0.0177602	36	217
	127	14	0			36	216
	128	14	0			36	215
	129	14	0			36	214
	130	14	0			36	213
	131	14	0			36	212
	132	14	0			36	211
	133	14	0			36	210
	134	14	0			36	209
	135	14	0			36	208
	136	14	0			36	207
	137	14	0			36	206
	138	14	0			36	205
	139	14	0			36	204
	140	14	0			36	203
	141	14	0			36	202
	142	14	0			36	201
	143	14	0			36	200
	144	14	0			36	199
	145	14	0			36	198
	146	14	0			36	197
	147	14	0			36	196
	148	14	0			36	195
	149	14	0			36	194
	150	14	0			36	193
	151	14	0			36	192
	152	14	0			36	191
	153	14	0			36	190
	154	14	0			36	189
	155	14	0			36	188
	156	15	1	0.883152	0.0182829	37	187
	157	15	0			37	186
	158	15	0			37	185
	159	15	0			37	184
	160	16	1			38	183
	161	16	1	0.873553	0.0193032	39	182
	162	16	0			39	181
	163	16	0			39	180
	164	17	1			40	179
	165	17	1	0.863847	0.0202721	41	178
	166	17	0			41	177
	167	17	0			41	176
	168	17	0			41	175
	169	17	0			41	174
	170	17	0			41	173
	171	17	0			41	172
	172	17	0			41	171
	173	18	1	0.858795	0.0207735	42	170
	174	19	1	0.853743	0.0212567	43	169
	175	19	0			43	168
	176	19	0			43	167
	177	20	0			43	166
	178	21	0			43	165
	179	21	0			43	164
	180	21	0			43	163
	181	22	1	0.848506	0.021762	44	162
	182	22	0			44	161
	183	23	1			45	160
	184	23	1			46	159
	185	23	1	0.832695	0.0231921	47	158
	186	23	0			47	157
	187	23	0			47	156
	188	23	0			47	155
	189	23	0			47	154
	190	23	0			47	153
	191	24	1	0.827252	0.0236705	48	152
	192	25	1	0.82181	0.0241323	49	151
	193	26	1	0.816368	0.0245785	50	150
	194	26	0			50	149
	195	26	0			50	148
	196	27	0			50	147
	197	28	0			50	146
	198	28	0			50	145
	199	29	0			50	144
	200	29	0			50	143
	201	29	0			50	142
	202	29	0			50	141
	203	30	0			50	140
	204	30	0			50	139
	205	30	0			50	138
	206	30	0			50	137
	207	30	0			50	136
	208	30	0			50	135
	209	30	0			50	134
	210	31	0			50	133
	211	31	0			50	132
	212	31	0			50	131
	213	31	0			50	130
	214	31	0			50	129
	215	32	0			50	128
	216	32	0			50	127
	217	32	0			50	126
	218	32	0			50	125
	219	33	1	0.809837	0.0252347	51	124
	220	33	0			51	123
	221	33	0			51	122
	222	33	0			51	121
	223	33	0			51	120
	224	33	0			51	119
	225	33	0			51	118
	226	33	0			51	117
	227	34	0			51	116
	228	34	0			51	115
	229	34	0			51	114
	230	35	1	0.802733	0.025994	52	113
	231	35	0			52	112
	232	35	0			52	111
	233	35	0			52	110
	234	35	0			52	109
	235	36	1			53	108
	236	36	1	0.788004	0.0275246	54	107
	237	36	0			54	106
	238	36	0			54	105
	239	36	0			54	104
	240	36	0			54	103
	241	36	0			54	102
	242	37	0			54	101
	243	37	0			54	100
	244	38	1			55	99
	245	38	1	0.772244	0.0291429	56	98
	246	39	0			56	97
	247	39	0			56	96
	248	39	0			56	95
	249	39	0			56	94
	250	39	0			56	93
	251	41	1	0.76394	0.0299892	57	92
	252	41	0			57	91
	253	41	0			57	90
	254	41	0			57	89
	255	42	1			58	88
	256	42	1	0.746773	0.0316769	59	87
	257	43	0			59	86
	258	44	0			59	85
	259	44	0			59	84
	260	44	0			59	83
	261	45	0			59	82
	262	45	0			59	81
	263	46	1			60	80
	264	46	1	0.728334	0.0334707	61	79
	265	46	0			61	78
	266	47	0			61	77
	267	47	0			61	76
	268	47	0			61	75
	269	47	0			61	74
	270	48	0			61	73
	271	49	1	0.718357	0.0344671	62	72
	272	49	0			62	71
	273	50	1			63	70
	274	50	1	0.698121	0.0363451	64	69
	275	50	0			64	68
	276	51	0			64	67
	277	53	1	0.687702	0.0372663	65	66
	278	53	0			65	65
	279	55	0			65	64
	280	56	1	0.676956	0.0382018	66	63
	281	56	0			66	62
	282	57	1	0.666038	0.0391149	67	61
	283	58	1			68	60
	284	58	1	0.6442	0.0407665	69	59
	285	58	0			69	58
	286	58	0			69	57
	287	58	0			69	56
	288	60	1	0.632697	0.04163	70	55
	289	60	0			70	54
	290	60	0			70	53
	291	60	0			70	52
	292	60	0			70	51
	293	60	0			70	50
	294	60	0			70	49
	295	61	1	0.619785	0.0427359	71	48
	296	61	0			71	47
	297	61	0			71	46
	298	61	0			71	45
	299	61	0			71	44
	300	62	1	0.605699	0.0440249	72	43
	301	62	0			72	42
	302	62	0			72	41
	303	62	0			72	40
	304	63	0			72	39
	305	63	0			72	38
	306	63	0			72	37
	307	64	0			72	36
	308	66	0			72	35
	309	66	0			72	34
	310	68	0			72	33
	311	68	0			72	32
	312	70	0			72	31
	313	70	0			72	30
	314	71	0			72	29
	315	73	0			72	28
	316	73	0			72	27
	317	73	0			72	26
	318	74	0			72	25
	319	76	1	0.581471	0.0484743	73	24
	320	77	0			73	23
	321	78	0			73	22
	322	78	0			73	21
	323	79	1	0.553782	0.0534927	74	20
	324	80	0			74	19
	325	81	0			74	18
	326	82	0			74	17
	327	83	0			74	16
	328	83	0			74	15
	329	83	0			74	14
	330	84	0			74	13
	331	84	0			74	12
	332	84	0			74	11
	333	84	0			74	10
	334	84	0			74	9
	335	84	0			74	8
	336	84	0			74	7
	337	84	0			74	6
	338	84	0			74	5
	339	84	0			74	4
	340	84	0			74	3
	341	84	0			74	2
	342	84	0			74	1
	343	84	0			74	0
Q3	1	0	1			1	334
	2	0	1	0.99403	0.00420891	2	333
	3	0.2	1			3	332
	4	0.2	1			4	331
	5	0.2	1	0.985075	0.00662483	5	330
	6	1	1			6	329
	7	1	1			7	328
	8	1	1			8	327
	9	1	1			9	326
	10	1	1			10	325
	11	1	1			11	324
	12	1	1			12	323
	13	1	1			13	322
	14	1	1	0.958209	0.0109333	14	321
	15	2	1	0.955224	0.0112993	15	320
	16	2	0			15	319
	17	3	1			16	318
	18	3	1			17	317
	19	3	1			18	316
	20	3	1			19	315
	21	3	1	0.940252	0.0129551	20	314
	22	3	0			20	313
	23	4	1			21	312
	24	4	1	0.934244	0.013551	22	311
	25	5	1			23	310
	26	5	1	0.928236	0.0141141	24	309
	27	6	1			25	308
	28	6	1			26	307
	29	6	1	0.919224	0.0149053	27	306
	30	6	0			27	305
	31	6	0			27	304
	32	8	1	0.9162	0.0151598	28	303
	33	8	0			28	302
	34	8	0			28	301
	35	9	1			29	300
	36	9	1			30	299
	37	9	1	0.907068	0.0158991	31	298
	38	9	0			31	297
	39	9	0			31	296
	40	9	0			31	295
	41	9	0			31	294
	42	9	0			31	293
	43	9	0			31	292
	44	9	0			31	291
	45	9	0			31	290
	46	9	0			31	289
	47	9	0			31	288
	48	9	0			31	287
	49	9	0			31	286
	50	10	1			32	285
	51	10	1			33	284
	52	10	1			34	283
	53	10	1	0.894382	0.0168947	35	282
	54	10	0			35	281
	55	10	0			35	280
	56	10	0			35	279
	57	10	0			35	278
	58	10	0			35	277
	59	10	0			35	276
	60	10	0			35	275
	61	10	0			35	274
	62	10	0			35	273
	63	10	0			35	272
	64	10	0			35	271
	65	10	0			35	270
	66	10	0			35	269
	67	10	0			35	268
	68	10	0			35	267
	69	10	0			35	266
	70	10	0			35	265
	71	10	0			35	264
	72	10	0			35	263
	73	10	0			35	262
	74	10	0			35	261
	75	10	0			35	260
	76	10	0			35	259
	77	10	0			35	258
	78	10	0			35	257
	79	10	0			35	256
	80	10	0			35	255
	81	11	1			36	254
	82	11	1	0.887367	0.0174752	37	253
	83	11	0			37	252
	84	11	0			37	251
	85	11	0			37	250
	86	11	0			37	249
	87	11	0			37	248
	88	11	0			37	247
	89	11	0			37	246
	90	11	0			37	245
	91	11	0			37	244
	92	11	0			37	243
	93	11	0			37	242
	94	11	0			37	241
	95	11	0			37	240
	96	11	0			37	239
	97	11	0			37	238
	98	11	0			37	237
	99	11	0			37	236
	100	11	0			37	235
	101	11	0			37	234
	102	11	0			37	233
	103	11	0			37	232
	104	12	1			38	231
	105	12	1	0.879718	0.0181424	39	230
	106	12	0			39	229
	107	12	0			39	228
	108	12	0			39	227
	109	12	0			39	226
	110	12	0			39	225
	111	12	0			39	224
	112	12	0			39	223
	113	12	0			39	222
	114	12	0			39	221
	115	12	0			39	220
	116	12	0			39	219
	117	12	0			39	218
	118	12	0			39	217
	119	12	0			39	216
	120	12	0			39	215
	121	12	0			39	214
	122	12	0			39	213
	123	12	0			39	212
	124	12	0			39	211
	125	12	0			39	210
	126	12	0			39	209
	127	12	0			39	208
	128	12	0			39	207
	129	12	0			39	206
	130	12	0			39	205
	131	12	0			39	204
	132	13	1	0.875405	0.0185589	40	203
	133	13	0			40	202
	134	13	0			40	201
	135	13	0			40	200
	136	13	0			40	199
	137	13	0			40	198
	138	13	0			40	197
	139	13	0			40	196
	140	13	0			40	195
	141	13	0			40	194
	142	13	0			40	193
	143	13	0			40	192
	144	14	1	0.870846	0.0190141	41	191
	145	14	0			41	190
	146	14	0			41	189
	147	14	0			41	188
	148	14	0			41	187
	149	14	0			41	186
	150	14	0			41	185
	151	14	0			41	184
	152	14	0			41	183
	153	14	0			41	182
	154	14	0			41	181
	155	14	0			41	180
	156	14	0			41	179
	157	14	0			41	178
	158	14	0			41	177
	159	14	0			41	176
	160	14	0			41	175
	161	14	0			41	174
	162	14	0			41	173
	163	14	0			41	172
	164	14	0			41	171
	165	15	1			42	170
	166	15	1	0.860661	0.0201095	43	169
	167	15	0			43	168
	168	15	0			43	167
	169	15	0			43	166
	170	15	0			43	165
	171	16	1	0.855444	0.020653	44	164
	172	16	0			44	163
	173	16	0			44	162
	174	16	0			44	161
	175	16	0			44	160
	176	17	1			45	159
	177	17	1	0.844751	0.0217349	46	158
	178	17	0			46	157
	179	17	0			46	156
	180	17	0			46	155
	181	18	1			47	154
	182	18	1	0.833851	0.0227801	48	153
	183	19	1	0.828401	0.023274	49	152
	184	19	0			49	151
	185	19	0			49	150
	186	20	1			50	149
	187	20	1			51	148
	188	20	1			52	147
	189	20	1	0.806311	0.025138	53	146
	190	20	0			53	145
	191	21	1	0.80075	0.0255723	54	144
	192	21	0			54	143
	193	21	0			54	142
	194	22	0			54	141
	195	22	0			54	140
	196	22	0			54	139
	197	22	0			54	138
	198	22	0			54	137
	199	23	1			55	136
	200	23	1	0.78906	0.0265013	56	135
	201	23	0			56	134
	202	23	0			56	133
	203	24	1	0.783127	0.0269579	57	132
	204	24	0			57	131
	205	25	1	0.777149	0.027407	58	130
	206	26	0			58	129
	207	26	0			58	128
	208	28	0			58	127
	209	28	0			58	126
	210	28	0			58	125
	211	28	0			58	124
	212	29	0			58	123
	213	30	0			58	122
	214	30	0			58	121
	215	30	0			58	120
	216	30	0			58	119
	217	30	0			58	118
	218	30	0			58	117
	219	30	0			58	116
	220	31	0			58	115
	221	31	0			58	114
	222	31	0			58	113
	223	31	0			58	112
	224	32	1	0.77021	0.0280269	59	111
	225	32	0			59	110
	226	32	0			59	109
	227	33	1	0.763144	0.0286467	60	108
	228	33	0			60	107
	229	33	0			60	106
	230	33	0			60	105
	231	33	0			60	104
	232	33	0			60	103
	233	33	0			60	102
	234	33	0			60	101
	235	33	0			60	100
	236	34	1	0.755513	0.0293591	61	99
	237	34	0			61	98
	238	34	0			61	97
	239	35	1	0.747724	0.0300719	62	96
	240	35	0			62	95
	241	35	0			62	94
	242	35	0			62	93
	243	35	0			62	92
	244	36	1	0.739597	0.0308237	63	91
	245	36	0			63	90
	246	36	0			63	89
	247	36	0			63	88
	248	36	0			63	87
	249	36	0			63	86
	250	37	1	0.730997	0.0316423	64	85
	251	37	0			64	84
	252	37	0			64	83
	253	37	0			64	82
	254	37	0			64	81
	255	37	0			64	80
	256	38	0			64	79
	257	38	0			64	78
	258	38	0			64	77
	259	38	0			64	76
	260	39	0			64	75
	261	40	1	0.72125	0.032687	65	74
	262	40	0			65	73
	263	41	0			65	72
	264	42	0			65	71
	265	42	0			65	70
	266	43	0			65	69
	267	43	0			65	68
	268	44	1	0.710643	0.0338835	66	67
	269	45	1			67	66
	270	45	1	0.68943	0.0360397	68	65
	271	45	0			68	64
	272	46	0			68	63
	273	46	0			68	62
	274	47	1	0.67831	0.0371343	69	61
	275	47	0			69	60
	276	47	0			69	59
	277	48	1			70	58
	278	48	1			71	57
	279	48	1			72	56
	280	48	1	0.632323	0.0411239	73	55
	281	48	0			73	54
	282	48	0			73	53
	283	49	0			73	52
	284	50	1	0.620163	0.0420925	74	51
	285	50	0			74	50
	286	50	0			74	49
	287	51	0			74	48
	288	51	0			74	47
	289	56	0			74	46
	290	57	1	0.606681	0.0432827	75	45
	291	57	0			75	44
	292	57	0			75	43
	293	57	0			75	42
	294	58	0			75	41
	295	58	0			75	40
	296	58	0			75	39
	297	58	0			75	38
	298	59	0			75	37
	299	59	0			75	36
	300	60	0			75	35
	301	60	0			75	34
	302	60	0			75	33
	303	60	0			75	32
	304	60	0			75	31
	305	60	0			75	30
	306	61	0			75	29
	307	63	0			75	28
	308	63	0			75	27
	309	63	0			75	26
	310	65	0			75	25
	311	66	0			75	24
	312	67	0			75	23
	313	67	0			75	22
	314	67	0			75	21
	315	68	0			75	20
	316	69	1	0.576347	0.0506447	76	19
	317	69	0			76	18
	318	69	0			76	17
	319	70	0			76	16
	320	72	0			76	15
	321	73	0			76	14
	322	75	0			76	13
	323	75	0			76	12
	324	76	0			76	11
	325	80	1	0.523952	0.0679369	77	10
	326	80	0			77	9
	327	81	0			77	8
	328	83	0			77	7
	329	83	0			77	6
	330	83	0			77	5
	331	84	0			77	4
	332	84	0			77	3
	333	84	0			77	2
	334	84	0			77	1
	335	84	0			77	0
Q4	1	0	1			1	330
	2	0	1			2	329
	3	0	1			3	328
	4	0	1			4	327
	5	0	1			5	326
	6	0	1	0.981873	0.00733289	6	325
	7	0.2	1			7	324
	8	0.2	1			8	323
	9	0.2	1			9	322
	10	0.2	1			10	321
	11	0.2	1	0.966767	0.00985211	11	320
	12	0.8	1	0.963746	0.0102741	12	319
	13	1	1			13	318
	14	1	1			14	317
	15	1	1			15	316
	16	1	1			16	315
	17	1	1			17	314
	18	1	1			18	313
	19	1	1			19	312
	20	1	1			20	311
	21	1	1			21	310
	22	1	1	0.933535	0.0136914	22	309
	23	2	1			23	308
	24	2	1			24	307
	25	2	1			25	306
	26	2	1			26	305
	27	2	1			27	304
	28	2	1			28	303
	29	2	1	0.912387	0.0155403	29	302
	30	2	0			29	301
	31	3	1			30	300
	32	3	1			31	299
	33	3	1			32	298
	34	3	1			33	297
	35	3	1			34	296
	36	3	1			35	295
	37	3	1	0.891168	0.0171237	36	294
	38	4	1	0.888137	0.0173317	37	293
	39	5	1			38	292
	40	5	1	0.882075	0.0177356	39	291
	41	5	0			39	290
	42	5	0			39	289
	43	6	1			40	288
	44	6	1	0.875971	0.0181305	41	287
	45	7	1	0.872918	0.0183224	42	286
	46	8	1			43	285
	47	8	1			44	284
	48	8	1	0.863762	0.0188775	45	283
	49	8	0			45	282
	50	9	1			46	281
	51	9	1			47	280
	52	9	1			48	279
	53	9	1			49	278
	54	9	1	0.848447	0.0197462	50	277
	55	9	0			50	276
	56	9	0			50	275
	57	9	0			50	274
	58	9	0			50	273
	59	9	0			50	272
	60	9	0			50	271
	61	9	0			50	270
	62	9	0			50	269
	63	9	0			50	268
	64	9	0			50	267
	65	9	0			50	266
	66	10	1			51	265
	67	10	1	0.842068	0.0201063	52	264
	68	10	0			52	263
	69	10	0			52	262
	70	10	0			52	261
	71	10	0			52	260
	72	10	0			52	259
	73	10	0			52	258
	74	10	0			52	257
	75	10	0			52	256
	76	10	0			52	255
	77	10	0			52	254
	78	10	0			52	253
	79	10	0			52	252
	80	10	0			52	251
	81	10	0			52	250
	82	10	0			52	249
	83	10	0			52	248
	84	11	1			53	247
	85	11	1	0.835277	0.0205096	54	246
	86	11	0			54	245
	87	11	0			54	244
	88	11	0			54	243
	89	11	0			54	242
	90	11	0			54	241
	91	11	0			54	240
	92	11	0			54	239
	93	11	0			54	238
	94	11	0			54	237
	95	11	0			54	236
	96	11	0			54	235
	97	11	0			54	234
	98	11	0			54	233
	99	11	0			54	232
	100	11	0			54	231
	101	11	0			54	230
	102	11	0			54	229
	103	11	0			54	228
	104	12	1			55	227
	105	12	1			56	226
	106	12	1	0.824286	0.0211986	57	225
	107	12	0			57	224
	108	12	0			57	223
	109	12	0			57	222
	110	12	0			57	221
	111	12	0			57	220
	112	12	0			57	219
	113	12	0			57	218
	114	12	0			57	217
	115	12	0			57	216
	116	12	0			57	215
	117	12	0			57	214
	118	12	0			57	213
	119	12	0			57	212
	120	12	0			57	211
	121	12	0			57	210
	122	12	0			57	209
	123	12	0			57	208
	124	12	0			57	207
	125	12	0			57	206
	126	12	0			57	205
	127	12	0			57	204
	128	12	0			57	203
	129	12	0			57	202
	130	12	0			57	201
	131	12	0			57	200
	132	12	0			57	199
	133	13	1			58	198
	134	13	1	0.816002	0.0217799	59	197
	135	13	0			59	196
	136	13	0			59	195
	137	13	0			59	194
	138	13	0			59	193
	139	13	0			59	192
	140	13	0			59	191
	141	13	0			59	190
	142	14	1			60	189
	143	14	1	0.807413	0.0223815	61	188
	144	14	0			61	187
	145	14	0			61	186
	146	14	0			61	185
	147	14	0			61	184
	148	14	0			61	183
	149	14	0			61	182
	150	14	0			61	181
	151	14	0			61	180
	152	14	0			61	179
	153	14	0			61	178
	154	14	0			61	177
	155	14	0			61	176
	156	14	0			61	175
	157	14	0			61	174
	158	14	0			61	173
	159	14	0			61	172
	160	14	0			61	171
	161	14	0			61	170
	162	14	0			61	169
	163	14	0			61	168
	164	14	0			61	167
	165	14	0			61	166
	166	14	0			61	165
	167	14	0			61	164
	168	14	0			61	163
	169	14	0			61	162
	170	15	1			62	161
	171	15	1	0.797444	0.0231885	63	160
	172	15	0			63	159
	173	15	0			63	158
	174	15	0			63	157
	175	15	0			63	156
	176	15	0			63	155
	177	16	1	0.7923	0.0236027	64	154
	178	16	0			64	153
	179	16	0			64	152
	180	17	1			65	151
	181	17	1			66	150
	182	17	1			67	149
	183	17	1			68	148
	184	17	1	0.766237	0.0255426	69	147
	185	17	0			69	146
	186	17	0			69	145
	187	17	0			69	144
	188	17	0			69	143
	189	17	0			69	142
	190	17	0			69	141
	191	18	1			70	140
	192	18	1	0.755369	0.026311	71	139
	193	18	0			71	138
	194	18	0			71	137
	195	18	0			71	136
	196	19	1	0.749814	0.0266974	72	135
	197	19	0			72	134
	198	19	0			72	133
	199	19	0			72	132
	200	20	0			72	131
	201	21	0			72	130
	202	21	0			72	129
	203	21	0			72	128
	204	22	1	0.743956	0.0271239	73	127
	205	22	0			73	126
	206	22	0			73	125
	207	23	0			73	124
	208	23	0			73	123
	209	25	0			73	122
	210	26	1	0.737858	0.0275785	74	121
	211	26	0			74	120
	212	27	1	0.73171	0.0280257	75	119
	213	27	0			75	118
	214	27	0			75	117
	215	27	0			75	116
	216	28	0			75	115
	217	28	0			75	114
	218	29	1	0.725291	0.0285054	76	113
	219	29	0			76	112
	220	30	1	0.718815	0.0289772	77	111
	221	30	0			77	110
	222	30	0			77	109
	223	30	0			77	108
	224	31	0			77	107
	225	32	0			77	106
	226	32	0			77	105
	227	33	0			77	104
	228	33	0			77	103
	229	33	0			77	102
	230	34	0			77	101
	231	34	0			77	100
	232	35	1	0.711627	0.0295655	78	99
	233	35	0			78	98
	234	36	1	0.704366	0.0301424	79	97
	235	36	0			79	96
	236	36	0			79	95
	237	36	0			79	94
	238	36	0			79	93
	239	36	0			79	92
	240	37	1	0.69671	0.0307717	80	91
	241	37	0			80	90
	242	38	1	0.688968	0.0313884	81	89
	243	38	0			81	88
	244	39	1	0.681139	0.0319933	82	87
	245	39	0			82	86
	246	40	0			82	85
	247	40	0			82	84
	248	41	0			82	83
	249	41	0			82	82
	250	41	0			82	81
	251	42	1	0.67273	0.0326847	83	80
	252	44	0			83	79
	253	44	0			83	78
	254	44	0			83	77
	255	45	0			83	76
	256	45	0			83	75
	257	45	0			83	74
	258	45	0			83	73
	259	45	0			83	72
	260	46	1	0.663387	0.0335397	84	71
	261	46	0			84	70
	262	46	0			84	69
	263	47	0			84	68
	264	47	0			84	67
	265	48	0			84	66
	266	49	1	0.653335	0.0345048	85	65
	267	49	0			85	64
	268	50	1	0.643127	0.0354436	86	63
	269	50	0			86	62
	270	50	0			86	61
	271	51	0			86	60
	272	51	0			86	59
	273	53	0			86	58
	274	53	0			86	57
	275	54	1			87	56
	276	54	1	0.620561	0.0376206	88	55
	277	54	0			88	54
	278	54	0			88	53
	279	54	0			88	52
	280	54	0			88	51
	281	56	0			88	50
	282	58	1	0.60815	0.0388616	89	49
	283	58	0			89	48
	284	58	0			89	47
	285	58	0			89	46
	286	59	1	0.594929	0.0402027	90	45
	287	59	0			90	44
	288	60	0			90	43
	289	60	0			90	42
	290	60	0			90	41
	291	60	0			90	40
	292	60	0			90	39
	293	60	0			90	38
	294	60	0			90	37
	295	60	0			90	36
	296	60	0			90	35
	297	61	0			90	34
	298	62	0			90	33
	299	63	0			90	32
	300	65	0			90	31
	301	66	1	0.575738	0.0432445	91	30
	302	66	0			91	29
	303	66	0			91	28
	304	67	0			91	27
	305	67	0			91	26
	306	68	0			91	25
	307	68	0			91	24
	308	69	0			91	23
	309	69	0			91	22
	310	71	0			91	21
	311	72	0			91	20
	312	75	0			91	19
	313	76	0			91	18
	314	80	0			91	17
	315	81	0			91	16
	316	82	0			91	15
	317	82	0			91	14
	318	83	0			91	13
	319	83	0			91	12
	320	84	0			91	11
	321	84	0			91	10
	322	84	0			91	9
	323	84	0			91	8
	324	84	0			91	7
	325	84	0			91	6
	326	84	0			91	5
	327	84	0			91	4
	328	84	0			91	3
	329	84	0			91	2
	330	84	0			91	1
	331	84	0			91	0

## Sheet: Figure 2c right
Survival Table
TMAVA		Time	Status	Cumulative Proportion Surviving at the Time		N of Cumulative Events	N of Remaining Cases
				Estimate	Std. Error
Q1	1	0	1	0.985507	0.0143874	1	68
	2	0.2	1	0.971014	0.0201966	2	67
	3	3	1	0.956522	0.0245504	3	66
	4	8	1	0.942029	0.0281328	4	65
	5	9	0			4	64
	6	9	0			4	63
	7	10	1			5	62
	8	10	1	0.912123	0.034278	6	61
	9	10	0			6	60
	10	10	0			6	59
	11	10	0			6	58
	12	10	0			6	57
	13	10	0			6	56
	14	10	0			6	55
	15	10	0			6	54
	16	10	0			6	53
	17	10	0			6	52
	18	10	0			6	51
	19	11	0			6	50
	20	11	0			6	49
	21	11	0			6	48
	22	11	0			6	47
	23	11	0			6	46
	24	12	0			6	45
	25	12	0			6	44
	26	12	0			6	43
	27	12	0			6	42
	28	13	1	0.890406	0.0397505	7	41
	29	14	0			7	40
	30	17	0			7	39
	31	19	0			7	38
	32	20	0			7	37
	33	22	1	0.866341	0.0453797	8	36
	34	27	0			8	35
	35	29	0			8	34
	36	31	1	0.84086	0.0506965	9	33
	37	33	0			9	32
	38	33	0			9	31
	39	34	1	0.813736	0.055848	10	30
	40	38	0			10	29
	41	39	0			10	28
	42	40	0			10	27
	43	41	0			10	26
	44	44	1	0.782438	0.061851	11	25
	45	44	0			11	24
	46	44	0			11	23
	47	46	0			11	22
	48	47	0			11	21
	49	47	0			11	20
	50	47	0			11	19
	51	48	0			11	18
	52	48	0			11	17
	53	48	0			11	16
	54	49	0			11	15
	55	49	0			11	14
	56	49	0			11	13
	57	49	0			11	12
	58	52	0			11	11
	59	53	0			11	10
	60	53	0			11	9
	61	53	0			11	8
	62	55	0			11	7
	63	56	0			11	6
	64	62	0			11	5
	65	75	0			11	4
	66	83	0			11	3
	67	83	0			11	2
	68	84	0			11	1
	69	84	0			11	0
Q2	1	1	1			1	62
	2	1	1	0.968254	0.0220886	2	61
	3	3	1	0.952381	0.0268303	3	60
	4	6	1	0.936508	0.0307217	4	59
	5	6	0			4	58
	6	9	0			4	57
	7	9	0			4	56
	8	9	0			4	55
	9	10	0			4	54
	10	10	0			4	53
	11	10	0			4	52
	12	10	0			4	51
	13	10	0			4	50
	14	10	0			4	49
	15	10	0			4	48
	16	10	0			4	47
	17	10	0			4	46
	18	10	0			4	45
	19	10	0			4	44
	20	10	0			4	43
	21	11	0			4	42
	22	11	0			4	41
	23	12	0			4	40
	24	12	0			4	39
	25	12	0			4	38
	26	12	0			4	37
	27	12	0			4	36
	28	13	1			5	35
	29	13	1	0.88448	0.046045	6	34
	30	14	0			6	33
	31	14	0			6	32
	32	15	0			6	31
	33	17	1	0.855948	0.0526627	7	30
	34	17	0			7	29
	35	18	0			7	28
	36	20	1	0.825379	0.0589909	8	27
	37	24	1	0.794809	0.0642403	9	26
	38	26	0			9	25
	39	32	1	0.763017	0.0690912	10	24
	40	35	0			10	23
	41	39	0			10	22
	42	42	1	0.728334	0.0741465	11	21
	43	42	0			11	20
	44	45	0			11	19
	45	46	0			11	18
	46	46	0			11	17
	47	48	0			11	16
	48	49	0			11	15
	49	49	0			11	14
	50	50	0			11	13
	51	54	0			11	12
	52	54	0			11	11
	53	54	0			11	10
	54	55	0			11	9
	55	58	0			11	8
	56	58	0			11	7
	57	59	0			11	6
	58	60	0			11	5
	59	60	0			11	4
	60	68	0			11	3
	61	70	0			11	2
	62	74	0			11	1
	63	83	0			11	0
Q3	1	0	1			1	77
	2	0	1	0.974359	0.017897	2	76
	3	0.2	1			3	75
	4	0.2	1	0.948718	0.0249749	4	74
	5	1	1			5	73
	6	1	1	0.923077	0.0301717	6	72
	7	2	1	0.910256	0.0323621	7	71
	8	7	1	0.897436	0.034352	8	70
	9	8	1			9	69
	10	8	1	0.871795	0.0378541	10	68
	11	9	0			10	67
	12	9	0			10	66
	13	10	1	0.858586	0.039518	11	65
	14	10	0			11	64
	15	10	0			11	63
	16	10	0			11	62
	17	10	0			11	61
	18	10	0			11	60
	19	10	0			11	59
	20	10	0			11	58
	21	11	0			11	57
	22	11	0			11	56
	23	11	0			11	55
	24	11	0			11	54
	25	12	0			11	53
	26	12	0			11	52
	27	12	0			11	51
	28	12	0			11	50
	29	12	0			11	49
	30	12	0			11	48
	31	14	1	0.840699	0.0425507	12	47
	32	15	1	0.822811	0.0452491	13	46
	33	17	1	0.804924	0.04767	14	45
	34	19	0			14	44
	35	20	1	0.786631	0.0499736	15	43
	36	21	1	0.768337	0.0520522	16	42
	37	22	0			16	41
	38	23	1	0.749597	0.0540509	17	40
	39	25	1	0.730857	0.0558539	18	39
	40	26	1	0.712117	0.0574796	19	38
	41	29	1	0.693377	0.0589427	20	37
	42	31	1			21	36
	43	31	1	0.655897	0.0614264	22	35
	44	34	1			23	34
	45	34	1	0.618417	0.0633762	24	33
	46	39	0			24	32
	47	42	0			24	31
	48	42	0			24	30
	49	42	0			24	29
	50	44	0			24	28
	51	44	0			24	27
	52	44	0			24	26
	53	45	0			24	25
	54	45	0			24	24
	55	45	0			24	23
	56	46	0			24	22
	57	47	0			24	21
	58	47	0			24	20
	59	47	0			24	19
	60	48	0			24	18
	61	48	0			24	17
	62	49	0			24	16
	63	50	0			24	15
	64	50	0			24	14
	65	50	0			24	13
	66	50	0			24	12
	67	51	1	0.566883	0.0762202	25	11
	68	53	0			25	10
	69	53	0			25	9
	70	54	0			25	8
	71	57	0			25	7
	72	58	0			25	6
	73	59	0			25	5
	74	60	0			25	4
	75	61	0			25	3
	76	68	0			25	2
	77	77	0			25	1
	78	84	0			25	0
Q4	1	0	1	0.987179	0.0127381	1	77
	2	1	1			2	76
	3	1	1			3	75
	4	1	1			4	74
	5	1	1			5	73
	6	1	1	0.923077	0.0301717	6	72
	7	2	1			7	71
	8	2	1			8	70
	9	2	1	0.884615	0.0361746	9	69
	10	2	0			9	68
	11	3	1			10	67
	12	3	1			11	66
	13	3	1			12	65
	14	3	1	0.832579	0.0423828	13	64
	15	4	1	0.81957	0.0436714	14	63
	16	5	1			15	62
	17	5	1			16	61
	18	5	1	0.780543	0.0470469	17	60
	19	6	1			18	59
	20	6	1	0.754525	0.0489438	19	58
	21	9	0			19	57
	22	9	0			19	56
	23	10	0			19	55
	24	10	0			19	54
	25	10	0			19	53
	26	10	0			19	52
	27	10	0			19	51
	28	10	0			19	50
	29	10	0			19	49
	30	10	0			19	48
	31	11	0			19	47
	32	11	0			19	46
	33	11	0			19	45
	34	11	0			19	44
	35	12	0			19	43
	36	12	0			19	42
	37	12	0			19	41
	38	12	0			19	40
	39	12	0			19	39
	40	12	0			19	38
	41	12	0			19	37
	42	13	1	0.734132	0.0516951	20	36
	43	14	1	0.71374	0.0541321	21	35
	44	14	0			21	34
	45	18	1			22	33
	46	18	1			23	32
	47	18	1			24	31
	48	18	1	0.62977	0.0619411	25	30
	49	19	0			25	29
	50	27	1	0.608054	0.063498	26	28
	51	31	1			27	27
	52	31	1			28	26
	53	31	1	0.542905	0.066914	29	25
	54	34	0			29	24
	55	42	0			29	23
	56	43	0			29	22
	57	45	0			29	21
	58	45	0			29	20
	59	46	0			29	19
	60	46	0			29	18
	61	46	0			29	17
	62	48	0			29	16
	63	48	0			29	15
	64	49	0			29	14
	65	49	0			29	13
	66	49	0			29	12
	67	50	1	0.497663	0.0750906	30	11
	68	50	0			30	10
	69	50	0			30	9
	70	51	0			30	8
	71	51	0			30	7
	72	53	0			30	6
	73	53	0			30	5
	74	55	0			30	4
	75	55	0			30	3
	76	55	0			30	2
	77	58	0			30	1
	78	61	0			30	0

## Sheet: Figure 2d left
Survival Table
TMAVA		Time	Status	Cumulative Proportion Surviving at the Time		N of Cumulative Events	N of Remaining Cases
				Estimate	Std. Error
Q1	1	0	1			1	194
	2	0	1	0.989744	0.00721509	2	193
	3	1	1			3	192
	4	1	1			4	191
	5	1	1			5	190
	6	1	1			6	189
	7	1	1			7	188
	8	1	1			8	187
	9	1	1			9	186
	10	1	1	0.948718	0.0157955	10	185
	11	2	1			11	184
	12	2	1			12	183
	13	2	1			13	182
	14	2	1	0.928205	0.0184864	14	181
	15	3	1			15	180
	16	3	1			16	179
	17	3	1			17	178
	18	3	1	0.907692	0.0207286	18	177
	19	4	1			19	176
	20	4	1			20	175
	21	4	1			21	174
	22	4	1	0.887179	0.022656	22	173
	23	5	1	0.882051	0.0230981	23	172
	24	6	0			23	171
	25	7	1	0.876893	0.0235319	24	170
	26	8	1			25	169
	27	8	1	0.866577	0.0243595	26	168
	28	9	0			26	167
	29	9	0			26	166
	30	9	0			26	165
	31	9	0			26	164
	32	10	1	0.861293	0.0247775	27	163
	33	10	0			27	162
	34	10	0			27	161
	35	10	0			27	160
	36	10	0			27	159
	37	10	0			27	158
	38	10	0			27	157
	39	11	0			27	156
	40	11	0			27	155
	41	11	0			27	154
	42	11	0			27	153
	43	12	0			27	152
	44	13	1	0.855626	0.0252541	28	151
	45	13	0			28	150
	46	14	1			29	149
	47	14	1	0.844218	0.0261741	30	148
	48	14	0			30	147
	49	14	0			30	146
	50	14	0			30	145
	51	14	0			30	144
	52	15	1			31	143
	53	15	1	0.832493	0.0270919	32	142
	54	15	0			32	141
	55	16	1	0.826588	0.0275356	33	140
	56	17	1	0.820684	0.0279647	34	139
	57	17	0			34	138
	58	17	0			34	137
	59	17	0			34	136
	60	18	0			34	135
	61	19	1	0.814605	0.0284107	35	134
	62	19	0			35	133
	63	20	0			35	132
	64	21	1	0.808434	0.0288579	36	131
	65	22	1			37	130
	66	22	1	0.796091	0.0297077	38	129
	67	22	0			38	128
	68	22	0			38	127
	69	22	0			38	126
	70	23	0			38	125
	71	24	0			38	124
	72	26	0			38	123
	73	26	0			38	122
	74	27	1	0.789566	0.0301724	39	121
	75	27	0			39	120
	76	27	0			39	119
	77	28	1	0.782931	0.0306397	40	118
	78	28	0			40	117
	79	29	1	0.776239	0.0310999	41	116
	80	29	0			41	115
	81	30	1			42	114
	82	30	1	0.76274	0.0319905	43	113
	83	31	1	0.75599	0.0324117	44	112
	84	31	0			44	111
	85	31	0			44	110
	86	31	0			44	109
	87	32	0			44	108
	88	32	0			44	107
	89	32	0			44	106
	90	33	0			44	105
	91	34	1			45	104
	92	34	1			46	103
	93	34	1	0.73439	0.0337997	47	102
	94	34	0			47	101
	95	35	1	0.727119	0.0342382	48	100
	96	35	0			48	99
	97	35	0			48	98
	98	35	0			48	97
	99	35	0			48	96
	100	36	0			48	95
	101	36	0			48	94
	102	36	0			48	93
	103	37	1	0.7193	0.0347513	49	92
	104	37	0			49	91
	105	37	0			49	90
	106	38	0			49	89
	107	38	0			49	88
	108	38	0			49	87
	109	39	1	0.711032	0.0353217	50	86
	110	39	0			50	85
	111	39	0			50	84
	112	39	0			50	83
	113	40	0			50	82
	114	41	0			50	81
	115	44	1			51	80
	116	44	1	0.693476	0.0365661	52	79
	117	44	0			52	78
	118	44	0			52	77
	119	45	1	0.68447	0.0371838	53	76
	120	45	0			53	75
	121	46	0			53	74
	122	46	0			53	73
	123	47	0			53	72
	124	47	0			53	71
	125	47	0			53	70
	126	47	0			53	69
	127	47	0			53	68
	128	48	0			53	67
	129	48	0			53	66
	130	48	0			53	65
	131	48	0			53	64
	132	48	0			53	63
	133	49	0			53	62
	134	49	0			53	61
	135	49	0			53	60
	136	49	0			53	59
	137	49	0			53	58
	138	50	1	0.672669	0.0383697	54	57
	139	50	0			54	56
	140	50	0			54	55
	141	51	1			55	54
	142	51	1	0.648208	0.0406865	56	53
	143	51	0			56	52
	144	52	1	0.635742	0.0417701	57	51
	145	52	0			57	50
	146	53	0			57	49
	147	53	0			57	48
	148	53	0			57	47
	149	54	0			57	46
	150	55	0			57	45
	151	55	0			57	44
	152	55	0			57	43
	153	55	0			57	42
	154	56	0			57	41
	155	56	0			57	40
	156	56	0			57	39
	157	56	0			57	38
	158	57	1	0.619012	0.0438936	58	37
	159	57	0			58	36
	160	57	0			58	35
	161	57	0			58	34
	162	58	1	0.600806	0.0462245	59	33
	163	58	0			59	32
	164	59	0			59	31
	165	59	0			59	30
	166	60	1	0.580779	0.0488296	60	29
	167	60	0			60	28
	168	60	0			60	27
	169	61	0			60	26
	170	62	0			60	25
	171	62	0			60	24
	172	62	0			60	23
	173	63	0			60	22
	174	64	0			60	21
	175	64	0			60	20
	176	65	0			60	19
	177	67	0			60	18
	178	67	0			60	17
	179	68	0			60	16
	180	72	0			60	15
	181	72	0			60	14
	182	75	0			60	13
	183	81	1	0.536104	0.0622413	61	12
	184	82	0			61	11
	185	83	0			61	10
	186	83	0			61	9
	187	83	0			61	8
	188	83	0			61	7
	189	83	0			61	6
	190	84	0			61	5
	191	84	0			61	4
	192	84	0			61	3
	193	84	0			61	2
	194	84	0			61	1
	195	84	0			61	0
Q2	1	0	1			1	204
	2	0	1	0.990244	0.00686487	2	203
	3	1	1			3	202
	4	1	1			4	201
	5	1	1			5	200
	6	1	1			6	199
	7	1	1	0.965854	0.0126838	7	198
	8	2	1	0.960976	0.0135253	8	197
	9	2	0			8	196
	10	3	1			9	195
	11	3	1			10	194
	12	3	1	0.946267	0.0157604	11	193
	13	5	1	0.941364	0.0164237	12	192
	14	5	0			12	191
	15	6	1			13	190
	16	6	1			14	189
	17	6	1	0.926578	0.0182499	15	188
	18	7	1	0.921649	0.0188066	16	187
	19	8	1			17	186
	20	8	1	0.911792	0.0198551	18	185
	21	9	0			18	184
	22	9	0			18	183
	23	10	0			18	182
	24	10	0			18	181
	25	11	1			19	180
	26	11	1			20	179
	27	11	1	0.89668	0.0213573	21	178
	28	11	0			21	177
	29	11	0			21	176
	30	11	0			21	175
	31	11	0			21	174
	32	11	0			21	173
	33	11	0			21	172
	34	11	0			21	171
	35	12	1			22	170
	36	12	1	0.886192	0.0223579	23	169
	37	12	0			23	168
	38	12	0			23	167
	39	12	0			23	166
	40	12	0			23	165
	41	13	1			24	164
	42	13	1	0.87545	0.0233415	25	163
	43	13	0			25	162
	44	13	0			25	161
	45	13	0			25	160
	46	13	0			25	159
	47	14	1			26	158
	48	14	1	0.864438	0.024312	27	157
	49	14	0			27	156
	50	14	0			27	155
	51	14	0			27	154
	52	14	0			27	153
	53	14	0			27	152
	54	15	0			27	151
	55	16	1			28	150
	56	16	1	0.852989	0.0253021	29	149
	57	17	1			30	148
	58	17	1			31	147
	59	17	1	0.835815	0.0266649	32	146
	60	17	0			32	145
	61	17	0			32	144
	62	17	0			32	143
	63	17	0			32	142
	64	17	0			32	141
	65	17	0			32	140
	66	17	0			32	139
	67	18	0			32	138
	68	19	1	0.829758	0.0271508	33	137
	69	19	0			33	136
	70	19	0			33	135
	71	20	1	0.823612	0.0276366	34	134
	72	21	0			34	133
	73	22	1	0.817419	0.028114	35	132
	74	22	0			35	131
	75	23	1			36	130
	76	23	1	0.804939	0.0290367	37	129
	77	23	0			37	128
	78	23	0			37	127
	79	24	1			38	126
	80	24	1	0.792263	0.029931	39	125
	81	26	1	0.785925	0.0303552	40	124
	82	26	0			40	123
	83	28	0			40	122
	84	29	0			40	121
	85	30	0			40	120
	86	32	1	0.779376	0.0308007	41	119
	87	32	0			41	118
	88	33	1	0.772771	0.0312398	42	117
	89	33	0			42	116
	90	35	1	0.766109	0.0316728	43	115
	91	35	0			43	114
	92	35	0			43	113
	93	35	0			43	112
	94	36	1			44	111
	95	36	1	0.752429	0.032551	45	110
	96	36	0			45	109
	97	36	0			45	108
	98	37	0			45	107
	99	38	1			46	106
	100	38	1	0.738364	0.0334272	47	105
	101	39	0			47	104
	102	39	0			47	103
	103	39	0			47	102
	104	39	0			47	101
	105	41	1	0.731054	0.0338862	48	100
	106	41	0			48	99
	107	41	0			48	98
	108	41	0			48	97
	109	42	1			49	96
	110	42	1	0.715981	0.0348234	50	95
	111	42	0			50	94
	112	43	0			50	93
	113	44	0			50	92
	114	44	0			50	91
	115	44	0			50	90
	116	45	0			50	89
	117	45	0			50	88
	118	46	1			51	87
	119	46	1	0.699708	0.0358826	52	86
	120	46	0			52	85
	121	46	0			52	84
	122	46	0			52	83
	123	47	0			52	82
	124	47	0			52	81
	125	47	0			52	80
	126	47	0			52	79
	127	48	0			52	78
	128	48	0			52	77
	129	49	1	0.690621	0.0365491	53	76
	130	49	0			53	75
	131	49	0			53	74
	132	49	0			53	73
	133	50	1			54	72
	134	50	1	0.6717	0.0379176	55	71
	135	50	0			55	70
	136	53	1	0.662104	0.038571	56	69
	137	53	0			56	68
	138	54	0			56	67
	139	54	0			56	66
	140	54	0			56	65
	141	55	0			56	64
	142	56	1	0.651759	0.0393313	57	63
	143	56	0			57	62
	144	57	1	0.641247	0.0400771	58	61
	145	58	1			59	60
	146	58	1	0.620222	0.0414288	60	59
	147	58	0			60	58
	148	58	0			60	57
	149	58	0			60	56
	150	58	0			60	55
	151	58	0			60	54
	152	59	0			60	53
	153	60	1	0.60852	0.0422676	61	52
	154	60	0			61	51
	155	60	0			61	50
	156	60	0			61	49
	157	60	0			61	48
	158	61	1	0.595842	0.0432465	62	47
	159	61	0			62	46
	160	61	0			62	45
	161	61	0			62	44
	162	61	0			62	43
	163	62	1	0.581986	0.0444052	63	42
	164	62	0			63	41
	165	62	0			63	40
	166	63	0			63	39
	167	63	0			63	38
	168	63	0			63	37
	169	64	0			63	36
	170	66	0			63	35
	171	66	0			63	34
	172	68	0			63	33
	173	68	0			63	32
	174	70	0			63	31
	175	70	0			63	30
	176	71	0			63	29
	177	73	0			63	28
	178	73	0			63	27
	179	73	0			63	26
	180	74	0			63	25
	181	74	0			63	24
	182	76	1	0.557736	0.0487285	64	23
	183	77	0			64	22
	184	78	0			64	21
	185	78	0			64	20
	186	79	1	0.529849	0.0536819	65	19
	187	80	0			65	18
	188	81	0			65	17
	189	82	0			65	16
	190	83	0			65	15
	191	83	0			65	14
	192	83	0			65	13
	193	84	0			65	12
	194	84	0			65	11
	195	84	0			65	10
	196	84	0			65	9
	197	84	0			65	8
	198	84	0			65	7
	199	84	0			65	6
	200	84	0			65	5
	201	84	0			65	4
	202	84	0			65	3
	203	84	0			65	2
	204	84	0			65	1
	205	84	0			65	0
Q3	1	0	1			1	203
	2	0	1			2	202
	3	0	1			3	201
	4	0	1	0.980392	0.00970733	4	200
	5	1	1			5	199
	6	1	1			6	198
	7	1	1			7	197
	8	1	1			8	196
	9	1	1			9	195
	10	1	1			10	194
	11	1	1			11	193
	12	1	1			12	192
	13	1	1			13	191
	14	1	1	0.931373	0.0177009	14	190
	15	2	1			15	189
	16	2	1	0.921569	0.0188232	16	188
	17	3	1			17	187
	18	3	1			18	186
	19	3	1	0.906863	0.0203478	19	185
	20	4	1	0.901961	0.0208199	20	184
	21	5	1	0.897059	0.021276	21	183
	22	6	1			22	182
	23	6	1	0.887255	0.0221441	23	181
	24	6	0			23	180
	25	6	0			23	179
	26	7	1	0.882298	0.0225683	24	178
	27	8	1			25	177
	28	8	1			26	176
	29	8	1	0.867428	0.0237649	27	175
	30	8	0			27	174
	31	9	1	0.862443	0.0241455	28	173
	32	9	0			28	172
	33	10	1			29	171
	34	10	1			30	170
	35	10	1			31	169
	36	10	1			32	168
	37	10	1	0.837372	0.0259164	33	167
	38	10	0			33	166
	39	10	0			33	165
	40	11	0			33	164
	41	12	1	0.832266	0.0262566	34	163
	42	12	0			34	162
	43	12	0			34	161
	44	12	0			34	160
	45	12	0			34	159
	46	12	0			34	158
	47	12	0			34	157
	48	14	1			35	156
	49	14	1	0.821664	0.0269711	36	155
	50	14	0			36	154
	51	14	0			36	153
	52	15	1			37	152
	53	15	1			38	151
	54	15	1	0.805553	0.0280003	39	150
	55	15	0			39	149
	56	16	0			39	148
	57	16	0			39	147
	58	17	1			40	146
	59	17	1			41	145
	60	17	1	0.789113	0.028993	42	144
	61	17	0			42	143
	62	17	0			42	142
	63	17	0			42	141
	64	18	1			43	140
	65	18	1	0.77792	0.0296424	44	139
	66	19	1	0.772323	0.0299528	45	138
	67	19	0			45	137
	68	19	0			45	136
	69	19	0			45	135
	70	20	1			46	134
	71	20	1			47	133
	72	20	1			48	132
	73	20	1			49	131
	74	20	1	0.743719	0.0314568	50	130
	75	20	0			50	129
	76	21	1			51	128
	77	21	1	0.732188	0.0320083	52	127
	78	21	0			52	126
	79	22	0			52	125
	80	23	1			53	124
	81	23	1	0.720473	0.0325504	54	123
	82	23	0			54	122
	83	23	0			54	121
	84	24	1	0.714519	0.0328215	55	120
	85	24	0			55	119
	86	25	1			56	118
	87	25	1	0.70251	0.0333502	57	117
	88	26	1	0.696506	0.0336013	58	116
	89	29	1	0.690501	0.0338439	59	115
	90	30	0			59	114
	91	31	1	0.684444	0.0340847	60	113
	92	31	0			60	112
	93	32	1	0.678333	0.0343238	61	111
	94	32	0			61	110
	95	33	1	0.672167	0.0345613	62	109
	96	34	1			63	108
	97	34	1			64	107
	98	34	1	0.653667	0.0352219	65	106
	99	34	0			65	105
	100	35	1	0.647441	0.0354323	66	104
	101	35	0			66	103
	102	35	0			66	102
	103	36	1	0.641094	0.035649	67	101
	104	36	0			67	100
	105	36	0			67	99
	106	37	1	0.634618	0.0358722	68	98
	107	37	0			68	97
	108	37	0			68	96
	109	37	0			68	95
	110	38	0			68	94
	111	38	0			68	93
	112	39	0			68	92
	113	39	0			68	91
	114	40	0			68	90
	115	41	0			68	89
	116	42	0			68	88
	117	42	0			68	87
	118	42	0			68	86
	119	42	0			68	85
	120	42	0			68	84
	121	43	0			68	83
	122	43	0			68	82
	123	44	1	0.626879	0.03626	69	81
	124	44	0			69	80
	125	44	0			69	79
	126	44	0			69	78
	127	45	1	0.618842	0.036675	70	77
	128	45	0			70	76
	129	45	0			70	75
	130	45	0			70	74
	131	45	0			70	73
	132	46	0			70	72
	133	46	0			70	71
	134	46	0			70	70
	135	47	1	0.610001	0.0372013	71	69
	136	47	0			71	68
	137	47	0			71	67
	138	47	0			71	66
	139	47	0			71	65
	140	48	1			72	64
	141	48	1			73	63
	142	48	1			74	62
	143	48	1	0.572463	0.0393631	75	61
	144	48	0			75	60
	145	48	0			75	59
	146	48	0			75	58
	147	48	0			75	57
	148	49	0			75	56
	149	49	0			75	55
	150	50	1	0.562054	0.0399999	76	54
	151	50	0			76	53
	152	50	0			76	52
	153	50	0			76	51
	154	50	0			76	50
	155	50	0			76	49
	156	50	0			76	48
	157	51	1	0.550345	0.0408445	77	47
	158	51	0			77	46
	159	53	0			77	45
	160	53	0			77	44
	161	54	0			77	43
	162	56	0			77	42
	163	57	1	0.537241	0.0419212	78	41
	164	57	0			78	40
	165	57	0			78	39
	166	57	0			78	38
	167	57	0			78	37
	168	58	0			78	36
	169	58	0			78	35
	170	58	0			78	34
	171	58	0			78	33
	172	59	0			78	32
	173	60	0			78	31
	174	60	0			78	30
	175	60	0			78	29
	176	61	0			78	28
	177	61	0			78	27
	178	63	0			78	26
	179	63	0			78	25
	180	63	0			78	24
	181	65	0			78	23
	182	67	0			78	22
	183	67	0			78	21
	184	67	0			78	20
	185	68	0			78	19
	186	68	0			78	18
	187	69	0			78	17
	188	70	0			78	16
	189	72	0			78	15
	190	73	0			78	14
	191	75	0			78	13
	192	76	0			78	12
	193	77	0			78	11
	194	80	1	0.488401	0.0601739	79	10
	195	80	0			79	9
	196	81	0			79	8
	197	83	0			79	7
	198	83	0			79	6
	199	84	0			79	5
	200	84	0			79	4
	201	84	0			79	3
	202	84	0			79	2
	203	84	0			79	1
	204	84	0			79	0
Q4	1	0	1			1	223
	2	0	1			2	222
	3	0	1			3	221
	4	0	1			4	220
	5	0	1			5	219
	6	0	1	0.973214	0.0107878	6	218
	7	1	1			7	217
	8	1	1			8	216
	9	1	1			9	215
	10	1	1			10	214
	11	1	1			11	213
	12	1	1			12	212
	13	1	1			13	211
	14	1	1			14	210
	15	1	1			15	209
	16	1	1	0.928571	0.0172076	16	208
	17	2	1			17	207
	18	2	1			18	206
	19	2	1			19	205
	20	2	1			20	204
	21	2	1			21	203
	22	2	1			22	202
	23	2	1			23	201
	24	2	1			24	200
	25	2	1	0.888393	0.021039	25	199
	26	2	0			25	198
	27	3	1			26	197
	28	3	1			27	196
	29	3	1			28	195
	30	3	1			29	194
	31	3	1			30	193
	32	3	1			31	192
	33	3	1	0.856985	0.0234058	32	191
	34	4	1	0.852498	0.0237095	33	190
	35	5	1			34	189
	36	5	1			35	188
	37	5	1			36	187
	38	5	1	0.834551	0.0248506	37	186
	39	5	0			37	185
	40	6	1			38	184
	41	6	1			39	183
	42	6	1			40	182
	43	6	1	0.816507	0.0258993	41	181
	44	7	1	0.811995	0.0261461	42	180
	45	8	1			43	179
	46	8	1	0.802973	0.0266225	44	178
	47	8	0			44	177
	48	9	1			45	176
	49	9	1			46	175
	50	9	1			47	174
	51	9	1	0.784827	0.0275236	48	173
	52	9	0			48	172
	53	9	0			48	171
	54	9	0			48	170
	55	10	0			48	169
	56	10	0			48	168
	57	10	0			48	167
	58	10	0			48	166
	59	10	0			48	165
	60	10	0			48	164
	61	11	1	0.780041	0.0277687	49	163
	62	11	0			49	162
	63	11	0			49	161
	64	11	0			49	160
	65	11	0			49	159
	66	12	1			50	158
	67	12	1			51	157
	68	12	1	0.765324	0.0285152	52	156
	69	12	0			52	155
	70	12	0			52	154
	71	12	0			52	153
	72	12	0			52	152
	73	13	1			53	151
	74	13	1			54	150
	75	13	1	0.750219	0.0292556	55	149
	76	13	0			55	148
	77	13	0			55	147
	78	14	1			56	146
	79	14	1			57	145
	80	14	1	0.734908	0.0299643	58	144
	81	14	0			58	143
	82	14	0			58	142
	83	14	0			58	141
	84	14	0			58	140
	85	14	0			58	139
	86	14	0			58	138
	87	14	0			58	137
	88	14	0			58	136
	89	14	0			58	135
	90	15	1			59	134
	91	15	1	0.724021	0.0304933	60	133
	92	15	0			60	132
	93	15	0			60	131
	94	15	0			60	130
	95	16	1	0.718451	0.0307632	61	129
	96	16	0			61	128
	97	16	0			61	127
	98	17	1			62	126
	99	17	1			63	125
	100	17	1	0.70148	0.0315583	64	124
	101	17	0			64	123
	102	17	0			64	122
	103	17	0			64	121
	104	17	0			64	120
	105	18	1			65	119
	106	18	1			66	118
	107	18	1			67	117
	108	18	1	0.678097	0.0326002	68	116
	109	18	0			68	115
	110	18	0			68	114
	111	18	0			68	113
	112	19	1	0.672096	0.0328593	69	112
	113	19	0			69	111
	114	19	0			69	110
	115	19	0			69	109
	116	20	0			69	108
	117	22	1	0.665873	0.0331391	70	107
	118	26	1	0.65965	0.0334086	71	106
	119	27	1	0.653427	0.0336681	72	105
	120	27	0			72	104
	121	28	0			72	103
	122	29	1	0.647083	0.0339336	73	102
	123	30	1	0.640739	0.0341888	74	101
	124	31	1			75	100
	125	31	1	0.628051	0.034669	76	99
	126	34	0			76	98
	127	35	1	0.621642	0.0349025	77	97
	128	36	0			77	96
	129	37	1	0.615167	0.0351345	78	95
	130	38	1	0.608692	0.0353564	79	94
	131	39	1	0.602216	0.0355683	80	93
	132	39	0			80	92
	133	40	0			80	91
	134	41	0			80	90
	135	41	0			80	89
	136	41	0			80	88
	137	42	1	0.595373	0.0358164	81	87
	138	42	0			81	86
	139	43	0			81	85
	140	44	0			81	84
	141	44	0			81	83
	142	45	0			81	82
	143	45	0			81	81
	144	45	0			81	80
	145	45	0			81	79
	146	45	0			81	78
	147	46	1	0.58774	0.0361614	82	77
	148	46	0			82	76
	149	46	0			82	75
	150	46	0			82	74
	151	46	0			82	73
	152	46	0			82	72
	153	47	0			82	71
	154	48	0			82	70
	155	48	0			82	69
	156	48	0			82	68
	157	49	1	0.579097	0.036648	83	67
	158	49	0			83	66
	159	49	0			83	65
	160	49	0			83	64
	161	50	1			84	63
	162	50	1	0.561	0.0376706	85	62
	163	50	0			85	61
	164	50	0			85	60
	165	50	0			85	59
	166	51	0			85	58
	167	51	0			85	57
	168	51	0			85	56
	169	51	0			85	55
	170	53	0			85	54
	171	53	0			85	53
	172	53	0			85	52
	173	54	1			86	51
	174	54	1	0.539423	0.0391898	87	50
	175	54	0			87	49
	176	54	0			87	48
	177	55	0			87	47
	178	55	0			87	46
	179	55	0			87	45
	180	56	0			87	44
	181	58	1	0.527163	0.040171	88	43
	182	58	0			88	42
	183	58	0			88	41
	184	58	0			88	40
	185	58	0			88	39
	186	59	1	0.513646	0.0413526	89	38
	187	59	0			89	37
	188	60	0			89	36
	189	60	0			89	35
	190	60	0			89	34
	191	61	0			89	33
	192	61	0			89	32
	193	62	0			89	31
	194	63	0			89	30
	195	65	0			89	29
	196	66	1	0.495934	0.0435549	90	28
	197	66	0			90	27
	198	67	0			90	26
	199	67	0			90	25
	200	68	0			90	24
	201	68	0			90	23
	202	69	0			90	22
	203	69	0			90	21
	204	71	0			90	20
	205	72	0			90	19
	206	75	0			90	18
	207	76	0			90	17
	208	80	0			90	16
	209	81	0			90	15
	210	82	0			90	14
	211	82	0			90	13
	212	83	0			90	12
	213	83	0			90	11
	214	84	0			90	10
	215	84	0			90	9
	216	84	0			90	8
	217	84	0			90	7
	218	84	0			90	6
	219	84	0			90	5
	220	84	0			90	4
	221	84	0			90	3
	222	84	0			90	2
	223	84	0			90	1
	224	84	0			90	0

## Sheet: Figure 2d right
Survival Table
TMAVA		Time	Status	Cumulative Proportion Surviving at the Time		N of Cumulative Events	N of Remaining Cases
				Estimate	Std. Error
Q1	1	0	1	0.995122	0.00486614	1	204
	2	0.2	1			2	203
	3	0.2	1	0.985366	0.00838698	3	202
	4	1	1	0.980488	0.00966045	4	201
	5	2	1			5	200
	6	2	1	0.970732	0.0117726	6	199
	7	2	0			6	198
	8	3	0			6	197
	9	5	0			6	196
	10	9	0			6	195
	11	9	0			6	194
	12	9	0			6	193
	13	9	0			6	192
	14	9	0			6	191
	15	9	0			6	190
	16	9	0			6	189
	17	10	1	0.965596	0.0127817	7	188
	18	10	0			7	187
	19	10	0			7	186
	20	10	0			7	185
	21	10	0			7	184
	22	10	0			7	183
	23	10	0			7	182
	24	10	0			7	181
	25	10	0			7	180
	26	10	0			7	179
	27	10	0			7	178
	28	10	0			7	177
	29	10	0			7	176
	30	10	0			7	175
	31	10	0			7	174
	32	10	0			7	173
	33	10	0			7	172
	34	10	0			7	171
	35	10	0			7	170
	36	10	0			7	169
	37	10	0			7	168
	38	10	0			7	167
	39	10	0			7	166
	40	10	0			7	165
	41	10	0			7	164
	42	10	0			7	163
	43	11	0			7	162
	44	11	0			7	161
	45	11	0			7	160
	46	11	0			7	159
	47	11	0			7	158
	48	11	0			7	157
	49	11	0			7	156
	50	12	0			7	155
	51	12	0			7	154
	52	12	0			7	153
	53	12	0			7	152
	54	12	0			7	151
	55	12	0			7	150
	56	12	0			7	149
	57	12	0			7	148
	58	12	0			7	147
	59	12	0			7	146
	60	12	0			7	145
	61	12	0			7	144
	62	12	0			7	143
	63	12	0			7	142
	64	12	0			7	141
	65	12	0			7	140
	66	12	0			7	139
	67	12	0			7	138
	68	12	0			7	137
	69	12	0			7	136
	70	13	1	0.958496	0.0145264	8	135
	71	13	0			8	134
	72	13	0			8	133
	73	13	0			8	132
	74	13	0			8	131
	75	13	0			8	130
	76	13	0			8	129
	77	14	1			9	128
	78	14	1			10	127
	79	14	1	0.936205	0.0190549	11	126
	80	14	0			11	125
	81	14	0			11	124
	82	14	0			11	123
	83	14	0			11	122
	84	14	0			11	121
	85	14	0			11	120
	86	14	0			11	119
	87	14	0			11	118
	88	14	0			11	117
	89	14	0			11	116
	90	14	0			11	115
	91	14	0			11	114
	92	14	0			11	113
	93	15	0			11	112
	94	15	0			11	111
	95	15	0			11	110
	96	15	0			11	109
	97	15	0			11	108
	98	15	0			11	107
	99	16	0			11	106
	100	17	1	0.927373	0.0208216	12	105
	101	21	1	0.918541	0.0224184	13	104
	102	21	0			13	103
	103	21	0			13	102
	104	22	0			13	101
	105	22	0			13	100
	106	22	0			13	99
	107	23	0			13	98
	108	23	0			13	97
	109	23	0			13	96
	110	24	0			13	95
	111	26	0			13	94
	112	27	1	0.908769	0.0242161	14	93
	113	27	0			14	92
	114	27	0			14	91
	115	28	0			14	90
	116	28	0			14	89
	117	29	0			14	88
	118	29	0			14	87
	119	29	0			14	86
	120	29	0			14	85
	121	29	0			14	84
	122	30	0			14	83
	123	30	0			14	82
	124	30	0			14	81
	125	30	0			14	80
	126	30	0			14	79
	127	30	0			14	78
	128	30	0			14	77
	129	31	1	0.896967	0.0266227	15	76
	130	31	0			15	75
	131	31	0			15	74
	132	31	0			15	73
	133	31	0			15	72
	134	31	0			15	71
	135	32	0			15	70
	136	32	0			15	69
	137	33	0			15	68
	138	33	0			15	67
	139	33	0			15	66
	140	33	0			15	65
	141	33	0			15	64
	142	33	0			15	63
	143	34	0			15	62
	144	34	0			15	61
	145	34	0			15	60
	146	34	0			15	59
	147	35	0			15	58
	148	35	0			15	57
	149	35	0			15	56
	150	35	0			15	55
	151	35	0			15	54
	152	35	0			15	53
	153	35	0			15	52
	154	35	0			15	51
	155	36	0			15	50
	156	36	0			15	49
	157	36	0			15	48
	158	36	0			15	47
	159	36	0			15	46
	160	36	0			15	45
	161	36	0			15	44
	162	36	0			15	43
	163	36	0			15	42
	164	37	0			15	41
	165	37	0			15	40
	166	37	0			15	39
	167	37	0			15	38
	168	37	0			15	37
	169	37	0			15	36
	170	37	0			15	35
	171	37	0			15	34
	172	37	0			15	33
	173	37	0			15	32
	174	37	0			15	31
	175	37	0			15	30
	176	38	0			15	29
	177	38	0			15	28
	178	38	0			15	27
	179	39	0			15	26
	180	39	0			15	25
	181	39	0			15	24
	182	39	0			15	23
	183	40	0			15	22
	184	40	0			15	21
	185	41	0			15	20
	186	47	0			15	19
	187	48	0			15	18
	188	48	0			15	17
	189	49	0			15	16
	190	50	0			15	15
	191	50	0			15	14
	192	50	0			15	13
	193	51	0			15	12
	194	53	0			15	11
	195	54	0			15	10
	196	55	0			15	9
	197	56	0			15	8
	198	57	0			15	7
	199	58	0			15	6
	200	60	0			15	5
	201	60	0			15	4
	202	61	0			15	3
	203	66	0			15	2
	204	83	0			15	1
	205	84	0			15	0
Q2	1	1	1			1	179
	2	1	1			2	178
	3	1	1			3	177
	4	1	1	0.977778	0.010987	4	176
	5	2	1			5	175
	6	2	1	0.966667	0.0133795	6	174
	7	2	0			6	173
	8	2	0			6	172
	9	3	1	0.961047	0.014434	7	171
	10	6	1	0.955426	0.0154049	8	170
	11	6	0			8	169
	12	7	1			9	168
	13	7	1	0.94412	0.0171725	10	167
	14	8	1	0.938466	0.0179761	11	166
	15	9	0			11	165
	16	9	0			11	164
	17	9	0			11	163
	18	9	0			11	162
	19	9	0			11	161
	20	10	0			11	160
	21	10	0			11	159
	22	10	0			11	158
	23	10	0			11	157
	24	10	0			11	156
	25	10	0			11	155
	26	10	0			11	154
	27	10	0			11	153
	28	10	0			11	152
	29	10	0			11	151
	30	10	0			11	150
	31	10	0			11	149
	32	10	0			11	148
	33	10	0			11	147
	34	10	0			11	146
	35	10	0			11	145
	36	10	0			11	144
	37	10	0			11	143
	38	10	0			11	142
	39	10	0			11	141
	40	10	0			11	140
	41	10	0			11	139
	42	10	0			11	138
	43	10	0			11	137
	44	10	0			11	136
	45	10	0			11	135
	46	10	0			11	134
	47	10	0			11	133
	48	10	0			11	132
	49	11	1	0.931357	0.0191945	12	131
	50	11	0			12	130
	51	11	0			12	129
	52	11	0			12	128
	53	11	0			12	127
	54	11	0			12	126
	55	11	0			12	125
	56	11	0			12	124
	57	11	0			12	123
	58	11	0			12	122
	59	12	1			13	121
	60	12	1	0.916088	0.0217047	14	120
	61	12	0			14	119
	62	12	0			14	118
	63	12	0			14	117
	64	12	0			14	116
	65	12	0			14	115
	66	12	0			14	114
	67	12	0			14	113
	68	12	0			14	112
	69	12	0			14	111
	70	12	0			14	110
	71	12	0			14	109
	72	12	0			14	108
	73	12	0			14	107
	74	12	0			14	106
	75	12	0			14	105
	76	12	0			14	104
	77	12	0			14	103
	78	12	0			14	102
	79	12	0			14	101
	80	12	0			14	100
	81	12	0			14	99
	82	12	0			14	98
	83	12	0			14	97
	84	12	0			14	96
	85	13	1	0.906546	0.0234828	15	95
	86	13	0			15	94
	87	13	0			15	93
	88	13	0			15	92
	89	13	0			15	91
	90	13	0			15	90
	91	13	0			15	89
	92	13	0			15	88
	93	13	0			15	87
	94	13	0			15	86
	95	14	0			15	85
	96	14	0			15	84
	97	14	0			15	83
	98	14	0			15	82
	99	14	0			15	81
	100	14	0			15	80
	101	14	0			15	79
	102	14	0			15	78
	103	14	0			15	77
	104	14	0			15	76
	105	14	0			15	75
	106	14	0			15	74
	107	14	0			15	73
	108	14	0			15	72
	109	14	0			15	71
	110	14	0			15	70
	111	14	0			15	69
	112	14	0			15	68
	113	14	0			15	67
	114	14	0			15	66
	115	14	0			15	65
	116	14	0			15	64
	117	15	1	0.892381	0.0270528	16	63
	118	15	0			16	62
	119	15	0			16	61
	120	16	0			16	60
	121	16	0			16	59
	122	17	0			16	58
	123	18	1	0.876995	0.0306509	17	57
	124	20	0			17	56
	125	21	0			17	55
	126	21	0			17	54
	127	23	1	0.860754	0.0341156	18	53
	128	23	0			18	52
	129	23	0			18	51
	130	23	0			18	50
	131	25	1	0.843539	0.0375263	19	49
	132	26	0			19	48
	133	26	0			19	47
	134	27	0			19	46
	135	28	0			19	45
	136	29	0			19	44
	137	29	0			19	43
	138	29	0			19	42
	139	30	0			19	41
	140	30	0			19	40
	141	30	0			19	39
	142	30	0			19	38
	143	30	0			19	37
	144	30	0			19	36
	145	31	0			19	35
	146	31	0			19	34
	147	31	0			19	33
	148	31	0			19	32
	149	32	0			19	31
	150	32	0			19	30
	151	32	0			19	29
	152	33	0			19	28
	153	33	0			19	27
	154	33	0			19	26
	155	33	0			19	25
	156	33	0			19	24
	157	34	0			19	23
	158	34	0			19	22
	159	34	0			19	21
	160	35	0			19	20
	161	35	0			19	19
	162	36	0			19	18
	163	36	0			19	17
	164	36	0			19	16
	165	37	0			19	15
	166	39	0			19	14
	167	42	1	0.783287	0.067715	20	13
	168	45	0			20	12
	169	50	0			20	11
	170	51	0			20	10
	171	55	0			20	9
	172	60	0			20	8
	173	60	0			20	7
	174	60	0			20	6
	175	60	0			20	5
	176	62	0			20	4
	177	68	0			20	3
	178	70	0			20	2
	179	83	0			20	1
	180	84	0			20	0
Q3	1	0.2	1			1	190
	2	0.2	1			2	189
	3	0.2	1	0.984293	0.00899683	3	188
	4	1	1	0.979058	0.010361	4	187
	5	2	0			4	186
	6	3	1			5	185
	7	3	1	0.96853	0.012644	6	184
	8	3	0			6	183
	9	4	1	0.963238	0.0136377	7	182
	10	5	1	0.957945	0.0145535	8	181
	11	8	0			8	180
	12	9	1			9	179
	13	9	1	0.947301	0.0162216	10	178
	14	9	0			10	177
	15	9	0			10	176
	16	9	0			10	175
	17	9	0			10	174
	18	9	0			10	173
	19	9	0			10	172
	20	9	0			10	171
	21	9	0			10	170
	22	9	0			10	169
	23	9	0			10	168
	24	9	0			10	167
	25	9	0			10	166
	26	10	0			10	165
	27	10	0			10	164
	28	10	0			10	163
	29	10	0			10	162
	30	10	0			10	161
	31	10	0			10	160
	32	10	0			10	159
	33	10	0			10	158
	34	10	0			10	157
	35	10	0			10	156
	36	10	0			10	155
	37	10	0			10	154
	38	10	0			10	153
	39	10	0			10	152
	40	10	0			10	151
	41	10	0			10	150
	42	10	0			10	149
	43	10	0			10	148
	44	10	0			10	147
	45	10	0			10	146
	46	10	0			10	145
	47	10	0			10	144
	48	10	0			10	143
	49	10	0			10	142
	50	10	0			10	141
	51	10	0			10	140
	52	10	0			10	139
	53	10	0			10	138
	54	10	0			10	137
	55	10	0			10	136
	56	11	1			11	135
	57	11	1	0.93337	0.0187368	12	134
	58	11	0			12	133
	59	11	0			12	132
	60	11	0			12	131
	61	11	0			12	130
	62	11	0			12	129
	63	11	0			12	128
	64	11	0			12	127
	65	11	0			12	126
	66	11	0			12	125
	67	11	0			12	124
	68	11	0			12	123
	69	11	0			12	122
	70	11	0			12	121
	71	11	0			12	120
	72	11	0			12	119
	73	11	0			12	118
	74	11	0			12	117
	75	11	0			12	116
	76	11	0			12	115
	77	11	0			12	114
	78	11	0			12	113
	79	11	0			12	112
	80	11	0			12	111
	81	12	1	0.924962	0.0203676	13	110
	82	12	0			13	109
	83	12	0			13	108
	84	12	0			13	107
	85	12	0			13	106
	86	12	0			13	105
	87	12	0			13	104
	88	12	0			13	103
	89	12	0			13	102
	90	12	0			13	101
	91	12	0			13	100
	92	12	0			13	99
	93	12	0			13	98
	94	12	0			13	97
	95	12	0			13	96
	96	12	0			13	95
	97	12	0			13	94
	98	12	0			13	93
	99	12	0			13	92
	100	12	0			13	91
	101	12	0			13	90
	102	12	0			13	89
	103	12	0			13	88
	104	13	1	0.914451	0.0226868	14	87
	105	13	0			14	86
	106	13	0			14	85
	107	13	0			14	84
	108	13	0			14	83
	109	13	0			14	82
	110	13	0			14	81
	111	13	0			14	80
	112	13	0			14	79
	113	13	0			14	78
	114	13	0			14	77
	115	13	0			14	76
	116	14	0			14	75
	117	14	0			14	74
	118	14	0			14	73
	119	14	0			14	72
	120	14	0			14	71
	121	14	0			14	70
	122	14	0			14	69
	123	14	0			14	68
	124	14	0			14	67
	125	14	0			14	66
	126	14	0			14	65
	127	14	0			14	64
	128	14	0			14	63
	129	14	0			14	62
	130	15	0			14	61
	131	15	0			14	60
	132	15	0			14	59
	133	16	1	0.898951	0.027084	15	58
	134	16	0			15	57
	135	16	0			15	56
	136	21	0			15	55
	137	22	0			15	54
	138	22	0			15	53
	139	22	0			15	52
	140	22	0			15	51
	141	22	0			15	50
	142	23	1	0.880972	0.0319574	16	49
	143	26	0			16	48
	144	28	0			16	47
	145	28	0			16	46
	146	28	0			16	45
	147	28	0			16	44
	148	30	0			16	43
	149	30	0			16	42
	150	30	0			16	41
	151	30	0			16	40
	152	30	0			16	39
	153	30	0			16	38
	154	31	1	0.857789	0.0386207	17	37
	155	31	0			17	36
	156	31	0			17	35
	157	31	0			17	34
	158	32	0			17	33
	159	33	0			17	32
	160	33	0			17	31
	161	33	0			17	30
	162	33	0			17	29
	163	33	0			17	28
	164	33	0			17	27
	165	33	0			17	26
	166	33	0			17	25
	167	34	0			17	24
	168	35	0			17	23
	169	35	0			17	22
	170	36	0			17	21
	171	36	0			17	20
	172	37	0			17	19
	173	37	0			17	18
	174	38	0			17	17
	175	38	0			17	16
	176	40	1	0.804177	0.0632893	18	15
	177	45	1	0.750565	0.0785613	19	14
	178	47	0			19	13
	179	51	0			19	12
	180	58	0			19	11
	181	59	0			19	10
	182	59	0			19	9
	183	60	0			19	8
	184	60	0			19	7
	185	60	0			19	6
	186	60	0			19	5
	187	66	0			19	4
	188	69	1	0.562924	0.172854	20	3
	189	69	0			20	2
	190	75	0			20	1
	191	83	0			20	0
Q4	1	0	1	0.993939	0.00604221	1	164
	2	0.2	1			2	163
	3	0.2	1			3	162
	4	0.2	1			4	161
	5	0.2	1	0.969697	0.013345	5	160
	6	0.8	1	0.963636	0.014573	6	159
	7	1	1			7	158
	8	1	1			8	157
	9	1	1			9	156
	10	1	1	0.939394	0.0185755	10	155
	11	2	1	0.933333	0.0194192	11	154
	12	2	0			11	153
	13	3	1			12	152
	14	3	1			13	151
	15	3	1	0.915033	0.0217235	14	150
	16	5	1	0.908932	0.0224188	15	149
	17	5	0			15	148
	18	8	1	0.902791	0.0230932	16	147
	19	9	1	0.89665	0.0237387	17	146
	20	9	0			17	145
	21	9	0			17	144
	22	9	0			17	143
	23	9	0			17	142
	24	9	0			17	141
	25	9	0			17	140
	26	9	0			17	139
	27	9	0			17	138
	28	9	0			17	137
	29	9	0			17	136
	30	10	1			18	135
	31	10	1	0.883464	0.0251541	19	134
	32	10	0			19	133
	33	10	0			19	132
	34	10	0			19	131
	35	10	0			19	130
	36	10	0			19	129
	37	10	0			19	128
	38	10	0			19	127
	39	10	0			19	126
	40	10	0			19	125
	41	10	0			19	124
	42	10	0			19	123
	43	10	0			19	122
	44	10	0			19	121
	45	10	0			19	120
	46	10	0			19	119
	47	10	0			19	118
	48	11	1	0.875977	0.0260314	20	117
	49	11	0			20	116
	50	11	0			20	115
	51	11	0			20	114
	52	11	0			20	113
	53	11	0			20	112
	54	11	0			20	111
	55	11	0			20	110
	56	11	0			20	109
	57	11	0			20	108
	58	11	0			20	107
	59	11	0			20	106
	60	11	0			20	105
	61	11	0			20	104
	62	11	0			20	103
	63	11	0			20	102
	64	11	0			20	101
	65	11	0			20	100
	66	12	0			20	99
	67	12	0			20	98
	68	12	0			20	97
	69	12	0			20	96
	70	12	0			20	95
	71	12	0			20	94
	72	12	0			20	93
	73	12	0			20	92
	74	12	0			20	91
	75	12	0			20	90
	76	12	0			20	89
	77	12	0			20	88
	78	12	0			20	87
	79	12	0			20	86
	80	12	0			20	85
	81	12	0			20	84
	82	12	0			20	83
	83	12	0			20	82
	84	12	0			20	81
	85	12	0			20	80
	86	12	0			20	79
	87	12	0			20	78
	88	12	0			20	77
	89	12	0			20	76
	90	12	0			20	75
	91	12	0			20	74
	92	13	0			20	73
	93	13	0			20	72
	94	13	0			20	71
	95	13	0			20	70
	96	14	0			20	69
	97	14	0			20	68
	98	14	0			20	67
	99	14	0			20	66
	100	14	0			20	65
	101	14	0			20	64
	102	14	0			20	63
	103	14	0			20	62
	104	14	0			20	61
	105	14	0			20	60
	106	14	0			20	59
	107	14	0			20	58
	108	14	0			20	57
	109	14	0			20	56
	110	14	0			20	55
	111	15	0			20	54
	112	15	0			20	53
	113	17	1			21	52
	114	17	1	0.842921	0.0339585	22	51
	115	17	0			22	50
	116	17	0			22	49
	117	18	1			23	48
	118	18	1	0.808516	0.0403566	24	47
	119	19	0			24	46
	120	21	0			24	45
	121	21	0			24	44
	122	21	0			24	43
	123	22	0			24	42
	124	22	0			24	41
	125	23	0			24	40
	126	23	0			24	39
	127	25	0			24	38
	128	26	0			24	37
	129	27	1	0.786664	0.0447929	25	36
	130	27	0			25	35
	131	27	0			25	34
	132	28	0			25	33
	133	30	0			25	32
	134	30	0			25	31
	135	30	0			25	30
	136	31	1	0.760442	0.050394	26	29
	137	31	0			26	28
	138	32	0			26	27
	139	32	0			26	26
	140	33	0			26	25
	141	33	0			26	24
	142	34	0			26	23
	143	34	0			26	22
	144	36	0			26	21
	145	36	0			26	20
	146	36	0			26	19
	147	36	0			26	18
	148	37	0			26	17
	149	38	0			26	16
	150	40	0			26	15
	151	44	0			26	14
	152	45	0			26	13
	153	47	0			26	12
	154	49	0			26	11
	155	50	0			26	10
	156	53	0			26	9
	157	54	0			26	8
	158	54	0			26	7
	159	60	0			26	6
	160	60	0			26	5
	161	60	0			26	4
	162	60	0			26	3
	163	60	0			26	2
	164	66	0			26	1
	165	84	0			26	0

## Sheet: Figure 2e
Survival Table
TML		Time	Status	Cumulative Proportion Surviving at the Time		N of Cumulative Events	N of Remaining Cases
				Estimate	Std. Error
Q1	1	0.2	1			1	411
	2	0.2	1	0.995146	0.00342422	2	410
	3	1	1			3	409
	4	1	1			4	408
	5	1	1			5	407
	6	1	1			6	406
	7	1	1			7	405
	8	1	1			8	404
	9	1	1			9	403
	10	1	1	0.975728	0.00758171	10	402
	11	2	1			11	401
	12	2	1			12	400
	13	2	1			13	399
	14	2	1	0.966019	0.00892606	14	398
	15	2	0			14	397
	16	3	1			15	396
	17	3	1			16	395
	18	3	1	0.95872	0.00980324	17	394
	19	3	0			17	393
	20	4	1			18	392
	21	4	1	0.953841	0.0103426	19	391
	22	5	1	0.951401	0.0105999	20	390
	23	5	0			20	389
	24	5	0			20	388
	25	6	1	0.948949	0.0108525	21	387
	26	6	0			21	386
	27	8	1	0.946491	0.0110994	22	385
	28	9	1	0.944032	0.0113395	23	384
	29	9	0			23	383
	30	9	0			23	382
	31	9	0			23	381
	32	9	0			23	380
	33	9	0			23	379
	34	9	0			23	378
	35	9	0			23	377
	36	9	0			23	376
	37	9	0			23	375
	38	9	0			23	374
	39	10	1	0.941508	0.0115868	24	373
	40	10	0			24	372
	41	10	0			24	371
	42	10	0			24	370
	43	10	0			24	369
	44	10	0			24	368
	45	10	0			24	367
	46	10	0			24	366
	47	10	0			24	365
	48	10	0			24	364
	49	10	0			24	363
	50	10	0			24	362
	51	10	0			24	361
	52	10	0			24	360
	53	10	0			24	359
	54	10	0			24	358
	55	10	0			24	357
	56	10	0			24	356
	57	10	0			24	355
	58	10	0			24	354
	59	10	0			24	353
	60	10	0			24	352
	61	10	0			24	351
	62	10	0			24	350
	63	10	0			24	349
	64	10	0			24	348
	65	10	0			24	347
	66	10	0			24	346
	67	10	0			24	345
	68	10	0			24	344
	69	10	0			24	343
	70	10	0			24	342
	71	10	0			24	341
	72	10	0			24	340
	73	10	0			24	339
	74	10	0			24	338
	75	11	1	0.938722	0.0118826	25	337
	76	11	0			25	336
	77	11	0			25	335
	78	11	0			25	334
	79	11	0			25	333
	80	11	0			25	332
	81	11	0			25	331
	82	11	0			25	330
	83	11	0			25	329
	84	11	0			25	328
	85	11	0			25	327
	86	11	0			25	326
	87	11	0			25	325
	88	11	0			25	324
	89	11	0			25	323
	90	11	0			25	322
	91	11	0			25	321
	92	11	0			25	320
	93	12	1	0.935789	0.0122022	26	319
	94	12	0			26	318
	95	12	0			26	317
	96	12	0			26	316
	97	12	0			26	315
	98	12	0			26	314
	99	12	0			26	313
	100	12	0			26	312
	101	12	0			26	311
	102	12	0			26	310
	103	12	0			26	309
	104	12	0			26	308
	105	12	0			26	307
	106	12	0			26	306
	107	12	0			26	305
	108	12	0			26	304
	109	12	0			26	303
	110	12	0			26	302
	111	12	0			26	301
	112	12	0			26	300
	113	12	0			26	299
	114	12	0			26	298
	115	12	0			26	297
	116	12	0			26	296
	117	12	0			26	295
	118	12	0			26	294
	119	12	0			26	293
	120	12	0			26	292
	121	12	0			26	291
	122	12	0			26	290
	123	12	0			26	289
	124	12	0			26	288
	125	12	0			26	287
	126	12	0			26	286
	127	12	0			26	285
	128	12	0			26	284
	129	12	0			26	283
	130	12	0			26	282
	131	12	0			26	281
	132	13	1	0.932459	0.012605	27	280
	133	13	0			27	279
	134	13	0			27	278
	135	13	0			27	277
	136	13	0			27	276
	137	13	0			27	275
	138	13	0			27	274
	139	13	0			27	273
	140	13	0			27	272
	141	13	0			27	271
	142	13	0			27	270
	143	13	0			27	269
	144	13	0			27	268
	145	14	1			28	267
	146	14	1			29	266
	147	14	1			30	265
	148	14	1	0.918541	0.0142084	31	264
	149	14	0			31	263
	150	14	0			31	262
	151	14	0			31	261
	152	14	0			31	260
	153	14	0			31	259
	154	14	0			31	258
	155	14	0			31	257
	156	14	0			31	256
	157	14	0			31	255
	158	14	0			31	254
	159	14	0			31	253
	160	14	0			31	252
	161	14	0			31	251
	162	14	0			31	250
	163	14	0			31	249
	164	14	0			31	248
	165	14	0			31	247
	166	14	0			31	246
	167	14	0			31	245
	168	14	0			31	244
	169	14	0			31	243
	170	14	0			31	242
	171	14	0			31	241
	172	14	0			31	240
	173	14	0			31	239
	174	15	1			32	238
	175	15	1	0.910855	0.0150933	33	237
	176	15	0			33	236
	177	15	0			33	235
	178	15	0			33	234
	179	15	0			33	233
	180	16	1			34	232
	181	16	1			35	231
	182	16	1	0.899127	0.0163474	36	230
	183	16	0			36	229
	184	16	0			36	228
	185	16	0			36	227
	186	17	1			37	226
	187	17	1	0.891205	0.0171362	38	225
	188	17	0			38	224
	189	17	0			38	223
	190	17	0			38	222
	191	17	0			38	221
	192	17	0			38	220
	193	18	1	0.887154	0.0175306	39	219
	194	18	0			39	218
	195	18	0			39	217
	196	18	0			39	216
	197	19	0			39	215
	198	19	0			39	214
	199	19	0			39	213
	200	20	1			40	212
	201	20	1	0.878824	0.0183288	41	211
	202	21	1			42	210
	203	21	1	0.870494	0.0190781	43	209
	204	21	0			43	208
	205	21	0			43	207
	206	21	0			43	206
	207	21	0			43	205
	208	22	1	0.866248	0.0194519	44	204
	209	22	0			44	203
	210	22	0			44	202
	211	22	0			44	201
	212	22	0			44	200
	213	22	0			44	199
	214	23	1	0.861895	0.0198352	45	198
	215	23	0			45	197
	216	23	0			45	196
	217	23	0			45	195
	218	23	0			45	194
	219	24	1	0.857452	0.0202244	46	193
	220	24	0			46	192
	221	25	1			47	191
	222	25	1	0.84852	0.0209767	48	190
	223	26	1	0.844054	0.0213364	49	189
	224	26	0			49	188
	225	26	0			49	187
	226	26	0			49	186
	227	26	0			49	185
	228	27	1	0.839492	0.0217034	50	184
	229	27	0			50	183
	230	28	1	0.834905	0.0220643	51	182
	231	28	0			51	181
	232	29	0			51	180
	233	29	0			51	179
	234	29	0			51	178
	235	29	0			51	177
	236	30	1	0.830188	0.0224382	52	176
	237	30	0			52	175
	238	30	0			52	174
	239	30	0			52	173
	240	30	0			52	172
	241	30	0			52	171
	242	30	0			52	170
	243	30	0			52	169
	244	30	0			52	168
	245	30	0			52	167
	246	30	0			52	166
	247	30	0			52	165
	248	30	0			52	164
	249	30	0			52	163
	250	30	0			52	162
	251	30	0			52	161
	252	31	1			53	160
	253	31	1			54	159
	254	31	1	0.814718	0.0237311	55	158
	255	31	0			55	157
	256	31	0			55	156
	257	31	0			55	155
	258	31	0			55	154
	259	31	0			55	153
	260	31	0			55	152
	261	31	0			55	151
	262	31	0			55	150
	263	31	0			55	149
	264	31	0			55	148
	265	32	0			55	147
	266	32	0			55	146
	267	33	1	0.809138	0.0242157	56	145
	268	33	0			56	144
	269	33	0			56	143
	270	33	0			56	142
	271	33	0			56	141
	272	34	1			57	140
	273	34	1	0.797661	0.0251955	58	139
	274	34	0			58	138
	275	34	0			58	137
	276	34	0			58	136
	277	34	0			58	135
	278	34	0			58	134
	279	35	0			58	133
	280	35	0			58	132
	281	35	0			58	131
	282	35	0			58	130
	283	35	0			58	129
	284	35	0			58	128
	285	35	0			58	127
	286	36	0			58	126
	287	36	0			58	125
	288	36	0			58	124
	289	36	0			58	123
	290	36	0			58	122
	291	36	0			58	121
	292	36	0			58	120
	293	37	1			59	119
	294	37	1	0.784367	0.0264712	60	118
	295	37	0			60	117
	296	37	0			60	116
	297	37	0			60	115
	298	37	0			60	114
	299	37	0			60	113
	300	37	0			60	112
	301	37	0			60	111
	302	37	0			60	110
	303	38	0			60	109
	304	38	0			60	108
	305	38	0			60	107
	306	38	0			60	106
	307	38	0			60	105
	308	38	0			60	104
	309	39	1			61	103
	310	39	1	0.769283	0.0280287	62	102
	311	39	0			62	101
	312	39	0			62	100
	313	39	0			62	99
	314	39	0			62	98
	315	39	0			62	97
	316	39	0			62	96
	317	40	0			62	95
	318	40	0			62	94
	319	41	0			62	93
	320	42	1	0.761011	0.0289222	63	92
	321	42	0			63	91
	322	44	1	0.752648	0.0297889	64	90
	323	44	0			64	89
	324	44	0			64	88
	325	45	0			64	87
	326	46	1	0.743997	0.030677	65	86
	327	46	0			65	85
	328	47	0			65	84
	329	47	0			65	83
	330	48	1			66	82
	331	48	1	0.726069	0.0324515	67	81
	332	48	0			67	80
	333	48	0			67	79
	334	48	0			67	78
	335	48	0			67	77
	336	49	0			67	76
	337	50	1	0.716516	0.0334011	68	75
	338	50	0			68	74
	339	50	0			68	73
	340	50	0			68	72
	341	50	0			68	71
	342	50	0			68	70
	343	50	0			68	69
	344	51	1	0.706131	0.0344935	69	68
	345	52	1	0.695747	0.035515	70	67
	346	53	0			70	66
	347	53	0			70	65
	348	53	0			70	64
	349	53	0			70	63
	350	54	0			70	62
	351	54	0			70	61
	352	56	0			70	60
	353	56	0			70	59
	354	57	1	0.683955	0.0368188	71	58
	355	57	0			71	57
	356	57	0			71	56
	357	58	0			71	55
	358	58	0			71	54
	359	58	0			71	53
	360	58	0			71	52
	361	60	1	0.670802	0.0383882	72	51
	362	60	0			72	50
	363	60	0			72	49
	364	60	0			72	48
	365	60	0			72	47
	366	60	0			72	46
	367	60	0			72	45
	368	60	0			72	44
	369	60	0			72	43
	370	62	0			72	42
	371	63	0			72	41
	372	63	0			72	40
	373	63	0			72	39
	374	63	0			72	38
	375	64	0			72	37
	376	64	0			72	36
	377	64	0			72	35
	378	65	0			72	34
	379	65	0			72	33
	380	66	1	0.650474	0.0422656	73	32
	381	66	0			73	31
	382	66	0			73	30
	383	67	0			73	29
	384	67	0			73	28
	385	68	0			73	27
	386	68	0			73	26
	387	68	0			73	25
	388	70	0			73	24
	389	72	0			73	23
	390	74	0			73	22
	391	76	0			73	21
	392	77	0			73	20
	393	79	1	0.617951	0.0511577	74	19
	394	80	0			74	18
	395	80	0			74	17
	396	82	0			74	16
	397	83	0			74	15
	398	83	0			74	14
	399	83	0			74	13
	400	83	0			74	12
	401	83	0			74	11
	402	83	0			74	10
	403	84	0			74	9
	404	84	0			74	8
	405	84	0			74	7
	406	84	0			74	6
	407	84	0			74	5
	408	84	0			74	4
	409	84	0			74	3
	410	84	0			74	2
	411	84	0			74	1
	412	84	0			74	0
Q2	1	0	1			1	407
	2	0	1			2	406
	3	0	1	0.992647	0.00422959	3	405
	4	0.2	1			4	404
	5	0.2	1	0.987745	0.00544687	5	403
	6	1	1			6	402
	7	1	1			7	401
	8	1	1			8	400
	9	1	1			9	399
	10	1	1			10	398
	11	1	1			11	397
	12	1	1			12	396
	13	1	1			13	395
	14	1	1			14	394
	15	1	1			15	393
	16	1	1			16	392
	17	1	1	0.958333	0.00989288	17	391
	18	2	1			18	390
	19	2	1	0.953431	0.0104319	19	389
	20	3	1			20	388
	21	3	1			21	387
	22	3	1			22	386
	23	3	1	0.943627	0.0114184	23	385
	24	4	1			24	384
	25	4	1	0.938725	0.0118735	25	383
	26	5	1			26	382
	27	5	1	0.933824	0.0123071	27	381
	28	5	0			27	380
	29	6	1			28	379
	30	6	1	0.928909	0.0127235	29	378
	31	6	0			29	377
	32	7	1			30	376
	33	7	1	0.923981	0.0131245	31	375
	34	8	1	0.921517	0.0133188	32	374
	35	8	0			32	373
	36	9	1			33	372
	37	9	1	0.916576	0.013698	34	371
	38	9	0			34	370
	39	9	0			34	369
	40	9	0			34	368
	41	9	0			34	367
	42	9	0			34	366
	43	9	0			34	365
	44	9	0			34	364
	45	9	0			34	363
	46	9	0			34	362
	47	9	0			34	361
	48	10	1	0.914037	0.0138933	35	360
	49	10	0			35	359
	50	10	0			35	358
	51	10	0			35	357
	52	10	0			35	356
	53	10	0			35	355
	54	10	0			35	354
	55	10	0			35	353
	56	10	0			35	352
	57	10	0			35	351
	58	10	0			35	350
	59	10	0			35	349
	60	10	0			35	348
	61	10	0			35	347
	62	10	0			35	346
	63	10	0			35	345
	64	10	0			35	344
	65	10	0			35	343
	66	10	0			35	342
	67	10	0			35	341
	68	10	0			35	340
	69	10	0			35	339
	70	10	0			35	338
	71	10	0			35	337
	72	10	0			35	336
	73	10	0			35	335
	74	10	0			35	334
	75	10	0			35	333
	76	10	0			35	332
	77	10	0			35	331
	78	10	0			35	330
	79	10	0			35	329
	80	10	0			35	328
	81	10	0			35	327
	82	10	0			35	326
	83	10	0			35	325
	84	10	0			35	324
	85	10	0			35	323
	86	10	0			35	322
	87	10	0			35	321
	88	11	1			36	320
	89	11	1			37	319
	90	11	1			38	318
	91	11	1	0.902647	0.0148416	39	317
	92	11	0			39	316
	93	11	0			39	315
	94	11	0			39	314
	95	11	0			39	313
	96	11	0			39	312
	97	11	0			39	311
	98	11	0			39	310
	99	11	0			39	309
	100	11	0			39	308
	101	11	0			39	307
	102	11	0			39	306
	103	11	0			39	305
	104	11	0			39	304
	105	11	0			39	303
	106	11	0			39	302
	107	11	0			39	301
	108	11	0			39	300
	109	11	0			39	299
	110	11	0			39	298
	111	11	0			39	297
	112	11	0			39	296
	113	11	0			39	295
	114	11	0			39	294
	115	12	1			40	293
	116	12	1	0.896506	0.0153626	41	292
	117	12	0			41	291
	118	12	0			41	290
	119	12	0			41	289
	120	12	0			41	288
	121	12	0			41	287
	122	12	0			41	286
	123	12	0			41	285
	124	12	0			41	284
	125	12	0			41	283
	126	12	0			41	282
	127	12	0			41	281
	128	12	0			41	280
	129	12	0			41	279
	130	12	0			41	278
	131	12	0			41	277
	132	12	0			41	276
	133	12	0			41	275
	134	12	0			41	274
	135	12	0			41	273
	136	12	0			41	272
	137	12	0			41	271
	138	12	0			41	270
	139	12	0			41	269
	140	12	0			41	268
	141	12	0			41	267
	142	12	0			41	266
	143	12	0			41	265
	144	12	0			41	264
	145	12	0			41	263
	146	12	0			41	262
	147	12	0			41	261
	148	12	0			41	260
	149	12	0			41	259
	150	12	0			41	258
	151	12	0			41	257
	152	12	0			41	256
	153	13	1			42	255
	154	13	1	0.889502	0.016021	43	254
	155	13	0			43	253
	156	13	0			43	252
	157	13	0			43	251
	158	13	0			43	250
	159	13	0			43	249
	160	13	0			43	248
	161	13	0			43	247
	162	13	0			43	246
	163	13	0			43	245
	164	13	0			43	244
	165	14	1			44	243
	166	14	1	0.882211	0.0166986	45	242
	167	14	0			45	241
	168	14	0			45	240
	169	14	0			45	239
	170	14	0			45	238
	171	14	0			45	237
	172	14	0			45	236
	173	14	0			45	235
	174	14	0			45	234
	175	14	0			45	233
	176	14	0			45	232
	177	14	0			45	231
	178	14	0			45	230
	179	14	0			45	229
	180	14	0			45	228
	181	14	0			45	227
	182	14	0			45	226
	183	14	0			45	225
	184	14	0			45	224
	185	14	0			45	223
	186	14	0			45	222
	187	14	0			45	221
	188	14	0			45	220
	189	14	0			45	219
	190	14	0			45	218
	191	14	0			45	217
	192	14	0			45	216
	193	14	0			45	215
	194	14	0			45	214
	195	14	0			45	213
	196	14	0			45	212
	197	14	0			45	211
	198	14	0			45	210
	199	15	0			45	209
	200	15	0			45	208
	201	15	0			45	207
	202	15	0			45	206
	203	15	0			45	205
	204	15	0			45	204
	205	15	0			45	203
	206	15	0			45	202
	207	15	0			45	201
	208	16	1	0.877822	0.0171827	46	200
	209	16	0			46	199
	210	16	0			46	198
	211	16	0			46	197
	212	17	1			47	196
	213	17	1	0.86891	0.018127	48	195
	214	17	0			48	194
	215	17	0			48	193
	216	17	0			48	192
	217	17	0			48	191
	218	17	0			48	190
	219	18	1	0.864337	0.0185995	49	189
	220	19	1	0.859764	0.0190551	50	188
	221	19	0			50	187
	222	20	1	0.855166	0.0194999	51	186
	223	20	0			51	185
	224	21	1	0.850544	0.0199349	52	184
	225	21	0			52	183
	226	21	0			52	182
	227	22	1	0.84587	0.0203658	53	181
	228	22	0			53	180
	229	22	0			53	179
	230	22	0			53	178
	231	22	0			53	177
	232	23	1	0.841092	0.0208039	54	176
	233	23	0			54	175
	234	23	0			54	174
	235	23	0			54	173
	236	23	0			54	172
	237	24	0			54	171
	238	24	0			54	170
	239	26	1	0.836144	0.0212617	55	169
	240	26	0			55	168
	241	26	0			55	167
	242	27	1	0.831137	0.0217159	56	166
	243	27	0			56	165
	244	27	0			56	164
	245	27	0			56	163
	246	28	0			56	162
	247	28	0			56	161
	248	28	0			56	160
	249	29	1	0.825943	0.0221928	57	159
	250	29	0			57	158
	251	29	0			57	157
	252	29	0			57	156
	253	30	1	0.820648	0.0226733	58	155
	254	30	0			58	154
	255	30	0			58	153
	256	30	0			58	152
	257	30	0			58	151
	258	31	0			58	150
	259	31	0			58	149
	260	32	1	0.81514	0.0231804	59	148
	261	32	0			59	147
	262	32	0			59	146
	263	33	1	0.809557	0.0236844	60	145
	264	33	0			60	144
	265	33	0			60	143
	266	33	0			60	142
	267	33	0			60	141
	268	33	0			60	140
	269	33	0			60	139
	270	33	0			60	138
	271	33	0			60	137
	272	34	1			61	136
	273	34	1	0.797739	0.0247692	62	135
	274	34	0			62	134
	275	34	0			62	133
	276	34	0			62	132
	277	34	0			62	131
	278	35	0			62	130
	279	35	0			62	129
	280	35	0			62	128
	281	35	0			62	127
	282	36	1	0.791457	0.0253581	63	126
	283	36	0			63	125
	284	36	0			63	124
	285	36	0			63	123
	286	36	0			63	122
	287	36	0			63	121
	288	36	0			63	120
	289	36	0			63	119
	290	36	0			63	118
	291	36	0			63	117
	292	36	0			63	116
	293	36	0			63	115
	294	37	0			63	114
	295	37	0			63	113
	296	37	0			63	112
	297	37	0			63	111
	298	37	0			63	110
	299	38	0			63	109
	300	38	0			63	108
	301	38	0			63	107
	302	39	0			63	106
	303	39	0			63	105
	304	39	0			63	104
	305	39	0			63	103
	306	40	0			63	102
	307	41	0			63	101
	308	41	0			63	100
	309	41	0			63	99
	310	41	0			63	98
	311	42	1	0.783381	0.026354	64	97
	312	44	1	0.775305	0.0272917	65	96
	313	44	0			65	95
	314	44	0			65	94
	315	45	1			66	93
	316	45	1	0.758809	0.0290971	67	92
	317	45	0			67	91
	318	45	0			67	90
	319	46	1	0.750378	0.0299705	68	89
	320	46	0			68	88
	321	47	0			68	87
	322	47	0			68	86
	323	47	0			68	85
	324	47	0			68	84
	325	47	0			68	83
	326	47	0			68	82
	327	48	0			68	81
	328	48	0			68	80
	329	48	0			68	79
	330	49	1	0.74088	0.0310598	69	78
	331	49	0			69	77
	332	49	0			69	76
	333	50	0			69	75
	334	50	0			69	74
	335	50	0			69	73
	336	50	0			69	72
	337	51	0			69	71
	338	52	0			69	70
	339	53	0			69	69
	340	53	0			69	68
	341	54	1	0.729984	0.0324578	70	67
	342	54	0			70	66
	343	55	0			70	65
	344	55	0			70	64
	345	55	0			70	63
	346	55	0			70	62
	347	56	1	0.71821	0.0340028	71	61
	348	56	0			71	60
	349	56	0			71	59
	350	56	0			71	58
	351	57	1	0.705828	0.0355999	72	57
	352	57	0			72	56
	353	57	0			72	55
	354	57	0			72	54
	355	58	1			73	53
	356	58	1	0.679686	0.0387848	74	52
	357	58	0			74	51
	358	58	0			74	50
	359	59	0			74	49
	360	59	0			74	48
	361	59	0			74	47
	362	60	0			74	46
	363	60	0			74	45
	364	60	0			74	44
	365	60	0			74	43
	366	60	0			74	42
	367	61	1	0.663503	0.0410991	75	41
	368	61	0			75	40
	369	61	0			75	39
	370	62	1	0.64649	0.0434239	76	38
	371	62	0			76	37
	372	62	0			76	36
	373	62	0			76	35
	374	63	0			76	34
	375	63	0			76	33
	376	66	0			76	32
	377	66	0			76	31
	378	67	0			76	30
	379	68	0			76	29
	380	69	0			76	28
	381	69	0			76	27
	382	69	0			76	26
	383	70	0			76	25
	384	70	0			76	24
	385	73	0			76	23
	386	75	0			76	22
	387	75	0			76	21
	388	78	0			76	20
	389	81	1	0.614165	0.0519078	77	19
	390	82	0			77	18
	391	82	0			77	17
	392	83	0			77	16
	393	83	0			77	15
	394	83	0			77	14
	395	84	0			77	13
	396	84	0			77	12
	397	84	0			77	11
	398	84	0			77	10
	399	84	0			77	9
	400	84	0			77	8
	401	84	0			77	7
	402	84	0			77	6
	403	84	0			77	5
	404	84	0			77	4
	405	84	0			77	3
	406	84	0			77	2
	407	84	0			77	1
	408	84	0			77	0
Q3	1	0	1			1	415
	2	0	1			2	414
	3	0	1			3	413
	4	0	1			4	412
	5	0	1			5	411
	6	0	1	0.985577	0.00584558	6	410
	7	0.2	1			7	409
	8	0.2	1			8	408
	9	0.2	1			9	407
	10	0.2	1	0.975962	0.00750971	10	406
	11	1	1			11	405
	12	1	1			12	404
	13	1	1			13	403
	14	1	1			14	402
	15	1	1			15	401
	16	1	1			16	400
	17	1	1			17	399
	18	1	1	0.956731	0.00997557	18	398
	19	2	1			19	397
	20	2	1			20	396
	21	2	1			21	395
	22	2	1			22	394
	23	2	1	0.944712	0.0112052	23	393
	24	2	0			23	392
	25	2	0			23	391
	26	2	0			23	390
	27	2	0			23	389
	28	3	1			24	388
	29	3	1			25	387
	30	3	1			26	386
	31	3	1			27	385
	32	3	1			28	384
	33	3	1	0.93014	0.0125122	29	383
	34	4	1			30	382
	35	4	1	0.925283	0.0129096	31	381
	36	5	1			32	380
	37	5	1	0.920426	0.0132909	33	379
	38	6	1			34	378
	39	6	1			35	377
	40	6	1	0.91314	0.0138353	36	376
	41	6	0			36	375
	42	7	1	0.910705	0.0140111	37	374
	43	8	1			38	373
	44	8	1			39	372
	45	8	1	0.9034	0.0145196	40	371
	46	8	0			40	370
	47	9	1			41	369
	48	9	1			42	368
	49	9	1	0.896075	0.0150051	43	367
	50	9	0			43	366
	51	9	0			43	365
	52	9	0			43	364
	53	9	0			43	363
	54	9	0			43	362
	55	9	0			43	361
	56	9	0			43	360
	57	9	0			43	359
	58	9	0			43	358
	59	9	0			43	357
	60	9	0			43	356
	61	9	0			43	355
	62	9	0			43	354
	63	9	0			43	353
	64	9	0			43	352
	65	9	0			43	351
	66	9	0			43	350
	67	10	1			44	349
	68	10	1	0.890955	0.01535	45	348
	69	10	0			45	347
	70	10	0			45	346
	71	10	0			45	345
	72	10	0			45	344
	73	10	0			45	343
	74	10	0			45	342
	75	10	0			45	341
	76	10	0			45	340
	77	10	0			45	339
	78	10	0			45	338
	79	10	0			45	337
	80	10	0			45	336
	81	10	0			45	335
	82	10	0			45	334
	83	10	0			45	333
	84	10	0			45	332
	85	10	0			45	331
	86	10	0			45	330
	87	10	0			45	329
	88	10	0			45	328
	89	10	0			45	327
	90	10	0			45	326
	91	10	0			45	325
	92	10	0			45	324
	93	10	0			45	323
	94	10	0			45	322
	95	10	0			45	321
	96	10	0			45	320
	97	10	0			45	319
	98	10	0			45	318
	99	10	0			45	317
	100	11	0			45	316
	101	11	0			45	315
	102	11	0			45	314
	103	11	0			45	313
	104	11	0			45	312
	105	11	0			45	311
	106	11	0			45	310
	107	11	0			45	309
	108	11	0			45	308
	109	11	0			45	307
	110	11	0			45	306
	111	11	0			45	305
	112	11	0			45	304
	113	11	0			45	303
	114	11	0			45	302
	115	11	0			45	301
	116	11	0			45	300
	117	11	0			45	299
	118	11	0			45	298
	119	12	0			45	297
	120	12	0			45	296
	121	12	0			45	295
	122	12	0			45	294
	123	12	0			45	293
	124	12	0			45	292
	125	12	0			45	291
	126	12	0			45	290
	127	12	0			45	289
	128	12	0			45	288
	129	12	0			45	287
	130	12	0			45	286
	131	12	0			45	285
	132	12	0			45	284
	133	12	0			45	283
	134	12	0			45	282
	135	12	0			45	281
	136	12	0			45	280
	137	12	0			45	279
	138	12	0			45	278
	139	12	0			45	277
	140	12	0			45	276
	141	12	0			45	275
	142	12	0			45	274
	143	12	0			45	273
	144	12	0			45	272
	145	12	0			45	271
	146	12	0			45	270
	147	12	0			45	269
	148	12	0			45	268
	149	13	1			46	267
	150	13	1			47	266
	151	13	1	0.880981	0.0162223	48	265
	152	13	0			48	264
	153	13	0			48	263
	154	13	0			48	262
	155	13	0			48	261
	156	13	0			48	260
	157	13	0			48	259
	158	13	0			48	258
	159	13	0			48	257
	160	13	0			48	256
	161	13	0			48	255
	162	13	0			48	254
	163	13	0			48	253
	164	14	1			49	252
	165	14	1	0.874017	0.0168249	50	251
	166	14	0			50	250
	167	14	0			50	249
	168	14	0			50	248
	169	14	0			50	247
	170	14	0			50	246
	171	14	0			50	245
	172	14	0			50	244
	173	14	0			50	243
	174	14	0			50	242
	175	14	0			50	241
	176	14	0			50	240
	177	14	0			50	239
	178	14	0			50	238
	179	14	0			50	237
	180	14	0			50	236
	181	14	0			50	235
	182	14	0			50	234
	183	14	0			50	233
	184	14	0			50	232
	185	14	0			50	231
	186	14	0			50	230
	187	14	0			50	229
	188	14	0			50	228
	189	14	0			50	227
	190	14	0			50	226
	191	15	1			51	225
	192	15	1			52	224
	193	15	1	0.862415	0.0178853	53	223
	194	15	0			53	222
	195	15	0			53	221
	196	15	0			53	220
	197	16	0			53	219
	198	17	1			54	218
	199	17	1			55	217
	200	17	1	0.850601	0.0188962	56	216
	201	17	0			56	215
	202	17	0			56	214
	203	17	0			56	213
	204	18	1			57	212
	205	18	1	0.842614	0.0195445	58	211
	206	18	0			58	210
	207	19	1	0.838602	0.019859	59	209
	208	19	0			59	208
	209	19	0			59	207
	210	19	0			59	206
	211	20	1			60	205
	212	20	1	0.83046	0.0204837	61	204
	213	20	0			61	203
	214	20	0			61	202
	215	21	1	0.826349	0.0207908	62	201
	216	22	1			63	200
	217	22	1	0.818127	0.0213814	64	199
	218	22	0			64	198
	219	22	0			64	197
	220	22	0			64	196
	221	22	0			64	195
	222	23	1	0.813931	0.0216795	65	194
	223	23	0			65	193
	224	23	0			65	192
	225	23	0			65	191
	226	24	1			66	190
	227	24	1	0.805408	0.0222744	67	189
	228	25	1	0.801147	0.0225605	68	188
	229	25	0			68	187
	230	26	1	0.796863	0.022843	69	186
	231	26	0			69	185
	232	27	0			69	184
	233	27	0			69	183
	234	28	0			69	182
	235	28	0			69	181
	236	28	0			69	180
	237	29	1	0.792436	0.0231411	70	179
	238	29	0			70	178
	239	29	0			70	177
	240	30	0			70	176
	241	30	0			70	175
	242	30	0			70	174
	243	30	0			70	173
	244	30	0			70	172
	245	31	1	0.787828	0.0234607	71	171
	246	31	0			71	170
	247	31	0			71	169
	248	31	0			71	168
	249	31	0			71	167
	250	32	1	0.783111	0.0237898	72	166
	251	32	0			72	165
	252	32	0			72	164
	253	32	0			72	163
	254	33	0			72	162
	255	33	0			72	161
	256	33	0			72	160
	257	33	0			72	159
	258	33	0			72	158
	259	33	0			72	157
	260	33	0			72	156
	261	33	0			72	155
	262	33	0			72	154
	263	33	0			72	153
	264	34	0			72	152
	265	34	0			72	151
	266	34	0			72	150
	267	35	1			73	149
	268	35	1			74	148
	269	35	1	0.767449	0.0249735	75	147
	270	35	0			75	146
	271	35	0			75	145
	272	35	0			75	144
	273	35	0			75	143
	274	35	0			75	142
	275	36	1	0.762044	0.0253757	76	141
	276	36	0			76	140
	277	36	0			76	139
	278	36	0			76	138
	279	36	0			76	137
	280	37	0			76	136
	281	37	0			76	135
	282	37	0			76	134
	283	37	0			76	133
	284	37	0			76	132
	285	37	0			76	131
	286	38	1	0.756227	0.0258401	77	130
	287	38	0			77	129
	288	39	0			77	128
	289	39	0			77	127
	290	39	0			77	126
	291	39	0			77	125
	292	39	0			77	124
	293	40	1	0.750128	0.0263416	78	123
	294	40	0			78	122
	295	41	1	0.74398	0.0268337	79	121
	296	41	0			79	120
	297	42	1			80	119
	298	42	1	0.73158	0.027782	81	118
	299	42	0			81	117
	300	42	0			81	116
	301	42	0			81	115
	302	42	0			81	114
	303	43	0			81	113
	304	43	0			81	112
	305	44	0			81	111
	306	44	0			81	110
	307	45	0			81	109
	308	45	0			81	108
	309	45	0			81	107
	310	45	0			81	106
	311	45	0			81	105
	312	45	0			81	104
	313	45	0			81	103
	314	46	0			81	102
	315	46	0			81	101
	316	46	0			81	100
	317	46	0			81	99
	318	47	0			81	98
	319	47	0			81	97
	320	47	0			81	96
	321	47	0			81	95
	322	47	0			81	94
	323	47	0			81	93
	324	47	0			81	92
	325	48	0			81	91
	326	48	0			81	90
	327	48	0			81	89
	328	49	0			81	88
	329	49	0			81	87
	330	49	0			81	86
	331	49	0			81	85
	332	49	0			81	84
	333	49	0			81	83
	334	49	0			81	82
	335	49	0			81	81
	336	49	0			81	80
	337	50	1			82	79
	338	50	1	0.713291	0.0299466	83	78
	339	50	0			83	77
	340	50	0			83	76
	341	50	0			83	75
	342	50	0			83	74
	343	50	0			83	73
	344	51	1	0.703519	0.0310897	84	72
	345	51	0			84	71
	346	51	0			84	70
	347	51	0			84	69
	348	51	0			84	68
	349	53	0			84	67
	350	53	0			84	66
	351	53	0			84	65
	352	54	1	0.692696	0.0324407	85	64
	353	54	0			85	63
	354	54	0			85	62
	355	54	0			85	61
	356	55	0			85	60
	357	55	0			85	59
	358	55	0			85	58
	359	56	0			85	57
	360	57	0			85	56
	361	58	1			86	55
	362	58	1	0.667957	0.0356883	87	54
	363	58	0			87	53
	364	58	0			87	52
	365	58	0			87	51
	366	58	0			87	50
	367	58	0			87	49
	368	59	1	0.654325	0.0374731	88	48
	369	59	0			88	47
	370	60	0			88	46
	371	60	0			88	45
	372	60	0			88	44
	373	60	0			88	43
	374	60	0			88	42
	375	60	0			88	41
	376	60	0			88	40
	377	60	0			88	39
	378	61	0			88	38
	379	61	0			88	37
	380	61	0			88	36
	381	61	0			88	35
	382	62	0			88	34
	383	62	0			88	33
	384	63	0			88	32
	385	67	0			88	31
	386	68	0			88	30
	387	68	0			88	29
	388	68	0			88	28
	389	71	0			88	27
	390	71	0			88	26
	391	72	0			88	25
	392	72	0			88	24
	393	73	0			88	23
	394	73	0			88	22
	395	74	0			88	21
	396	76	1	0.623167	0.0468859	89	20
	397	76	0			89	19
	398	78	0			89	18
	399	80	0			89	17
	400	81	0			89	16
	401	82	0			89	15
	402	83	0			89	14
	403	83	0			89	13
	404	84	0			89	12
	405	84	0			89	11
	406	84	0			89	10
	407	84	0			89	9
	408	84	0			89	8
	409	84	0			89	7
	410	84	0			89	6
	411	84	0			89	5
	412	84	0			89	4
	413	84	0			89	3
	414	84	0			89	2
	415	84	0			89	1
	416	84	0			89	0
Q4	1	0	1			1	410
	2	0	1			2	409
	3	0	1			3	408
	4	0	1			4	407
	5	0	1			5	406
	6	0	1			6	405
	7	0	1	0.982968	0.0063823	7	404
	8	0.2	1			8	403
	9	0.2	1			9	402
	10	0.2	1			10	401
	11	0.2	1			11	400
	12	0.2	1	0.970803	0.00830452	12	399
	13	0.8	1	0.96837	0.00863278	13	398
	14	1	1			14	397
	15	1	1			15	396
	16	1	1			16	395
	17	1	1			17	394
	18	1	1			18	393
	19	1	1			19	392
	20	1	1			20	391
	21	1	1			21	390
	22	1	1			22	389
	23	1	1			23	388
	24	1	1			24	387
	25	1	1			25	386
	26	1	1			26	385
	27	1	1			27	384
	28	1	1			28	383
	29	1	1			29	382
	30	1	1	0.927007	0.012831	30	381
	31	2	1			31	380
	32	2	1			32	379
	33	2	1			33	378
	34	2	1			34	377
	35	2	1			35	376
	36	2	1			36	375
	37	2	1			37	374
	38	2	1			38	373
	39	2	1			39	372
	40	2	1	0.902676	0.0146202	40	371
	41	2	0			40	370
	42	2	0			40	369
	43	3	1			41	368
	44	3	1			42	367
	45	3	1			43	366
	46	3	1			44	365
	47	3	1			45	364
	48	3	1			46	363
	49	3	1			47	362
	50	3	1			48	361
	51	3	1			49	360
	52	3	1			50	359
	53	3	1			51	358
	54	3	1	0.873321	0.016418	52	357
	55	3	0			52	356
	56	4	1			53	355
	57	4	1	0.868415	0.0166883	54	354
	58	5	1			55	353
	59	5	1			56	352
	60	5	1			57	351
	61	5	1	0.858602	0.0172058	58	350
	62	5	0			58	349
	63	6	1			59	348
	64	6	1			60	347
	65	6	1			61	346
	66	6	1			62	345
	67	6	1	0.846301	0.0178171	63	344
	68	6	0			63	343
	69	7	1			64	342
	70	7	1			65	341
	71	7	1	0.838899	0.0181665	66	340
	72	8	1			67	339
	73	8	1			68	338
	74	8	1			69	337
	75	8	1			70	336
	76	8	1			71	335
	77	8	1	0.824095	0.0188244	72	334
	78	8	0			72	333
	79	9	1			73	332
	80	9	1	0.819146	0.0190339	74	331
	81	9	0			74	330
	82	9	0			74	329
	83	9	0			74	328
	84	9	0			74	327
	85	9	0			74	326
	86	9	0			74	325
	87	9	0			74	324
	88	9	0			74	323
	89	10	1			75	322
	90	10	1			76	321
	91	10	1			77	320
	92	10	1			78	319
	93	10	1	0.806465	0.0195658	79	318
	94	10	0			79	317
	95	10	0			79	316
	96	10	0			79	315
	97	10	0			79	314
	98	10	0			79	313
	99	10	0			79	312
	100	10	0			79	311
	101	10	0			79	310
	102	10	0			79	309
	103	10	0			79	308
	104	10	0			79	307
	105	10	0			79	306
	106	10	0			79	305
	107	10	0			79	304
	108	10	0			79	303
	109	10	0			79	302
	110	10	0			79	301
	111	10	0			79	300
	112	10	0			79	299
	113	10	0			79	298
	114	10	0			79	297
	115	10	0			79	296
	116	10	0			79	295
	117	11	1			80	294
	118	11	1			81	293
	119	11	1	0.798264	0.0199316	82	292
	120	11	0			82	291
	121	11	0			82	290
	122	11	0			82	289
	123	11	0			82	288
	124	11	0			82	287
	125	11	0			82	286
	126	11	0			82	285
	127	11	0			82	284
	128	11	0			82	283
	129	11	0			82	282
	130	11	0			82	281
	131	11	0			82	280
	132	11	0			82	279
	133	11	0			82	278
	134	11	0			82	277
	135	11	0			82	276
	136	11	0			82	275
	137	11	0			82	274
	138	12	1			83	273
	139	12	1			84	272
	140	12	1			85	271
	141	12	1			86	270
	142	12	1			87	269
	143	12	1	0.780784	0.0207333	88	268
	144	12	0			88	267
	145	12	0			88	266
	146	12	0			88	265
	147	12	0			88	264
	148	12	0			88	263
	149	12	0			88	262
	150	12	0			88	261
	151	12	0			88	260
	152	12	0			88	259
	153	12	0			88	258
	154	12	0			88	257
	155	12	0			88	256
	156	12	0			88	255
	157	12	0			88	254
	158	12	0			88	253
	159	12	0			88	252
	160	13	1			89	251
	161	13	1			90	250
	162	13	1	0.771489	0.0211696	91	249
	163	13	0			91	248
	164	13	0			91	247
	165	13	0			91	246
	166	13	0			91	245
	167	13	0			91	244
	168	13	0			91	243
	169	14	1			92	242
	170	14	1			93	241
	171	14	1			94	240
	172	14	1	0.758789	0.0217526	95	239
	173	14	0			95	238
	174	14	0			95	237
	175	14	0			95	236
	176	14	0			95	235
	177	14	0			95	234
	178	14	0			95	233
	179	14	0			95	232
	180	14	0			95	231
	181	14	0			95	230
	182	14	0			95	229
	183	14	0			95	228
	184	14	0			95	227
	185	14	0			95	226
	186	14	0			95	225
	187	14	0			95	224
	188	14	0			95	223
	189	15	1			96	222
	190	15	1			97	221
	191	15	1	0.748581	0.022244	98	220
	192	15	0			98	219
	193	15	0			98	218
	194	15	0			98	217
	195	15	0			98	216
	196	16	1	0.745116	0.0224094	99	215
	197	16	0			99	214
	198	16	0			99	213
	199	17	1			100	212
	200	17	1			101	211
	201	17	1			102	210
	202	17	1			103	209
	203	17	1			104	208
	204	17	1	0.724127	0.023359	105	207
	205	17	0			105	206
	206	17	0			105	205
	207	17	0			105	204
	208	17	0			105	203
	209	17	0			105	202
	210	17	0			105	201
	211	17	0			105	200
	212	18	1			106	199
	213	18	1			107	198
	214	18	1			108	197
	215	18	1			109	196
	216	18	1	0.706023	0.0241373	110	195
	217	18	0			110	194
	218	19	1			111	193
	219	19	1	0.698745	0.024431	112	192
	220	19	0			112	191
	221	19	0			112	190
	222	19	0			112	189
	223	20	1	0.695048	0.0245799	113	188
	224	20	0			113	187
	225	21	0			113	186
	226	21	0			113	185
	227	21	0			113	184
	228	21	0			113	183
	229	22	0			113	182
	230	22	0			113	181
	231	22	0			113	180
	232	23	1			114	179
	233	23	1			115	178
	234	23	1	0.683464	0.0250636	116	177
	235	23	0			116	176
	236	23	0			116	175
	237	23	0			116	174
	238	26	0			116	173
	239	26	0			116	172
	240	27	1			117	171
	241	27	1	0.675516	0.0253943	118	170
	242	27	0			118	169
	243	27	0			118	168
	244	28	0			118	167
	245	28	0			118	166
	246	28	0			118	165
	247	28	0			118	164
	248	29	1	0.671397	0.0255714	119	163
	249	29	0			119	162
	250	29	0			119	161
	251	29	0			119	160
	252	30	1	0.667201	0.0257535	120	159
	253	31	1			121	158
	254	31	1			122	157
	255	31	1	0.654612	0.0262732	123	156
	256	31	0			123	155
	257	31	0			123	154
	258	31	0			123	153
	259	31	0			123	152
	260	32	0			123	151
	261	32	0			123	150
	262	32	0			123	149
	263	32	0			123	148
	264	32	0			123	147
	265	32	0			123	146
	266	33	0			123	145
	267	33	0			123	144
	268	33	0			123	143
	269	34	1			124	142
	270	34	1	0.645457	0.0266914	125	141
	271	34	0			125	140
	272	34	0			125	139
	273	35	1	0.640813	0.0269003	126	138
	274	35	0			126	137
	275	35	0			126	136
	276	35	0			126	135
	277	35	0			126	134
	278	35	0			126	133
	279	35	0			126	132
	280	36	1			127	131
	281	36	1	0.631104	0.0273548	128	130
	282	36	0			128	129
	283	36	0			128	128
	284	36	0			128	127
	285	36	0			128	126
	286	36	0			128	125
	287	37	1	0.626055	0.027598	129	124
	288	37	0			129	123
	289	37	0			129	122
	290	37	0			129	121
	291	37	0			129	120
	292	38	1			130	119
	293	38	1	0.615621	0.0281069	131	118
	294	38	0			131	117
	295	39	0			131	116
	296	40	0			131	115
	297	40	0			131	114
	298	41	0			131	113
	299	41	0			131	112
	300	41	0			131	111
	301	42	0			131	110
	302	42	0			131	109
	303	43	0			131	108
	304	43	0			131	107
	305	44	1	0.609868	0.028427	132	106
	306	44	0			132	105
	307	44	0			132	104
	308	44	0			132	103
	309	44	0			132	102
	310	44	0			132	101
	311	45	1	0.603829	0.0287797	133	100
	312	45	0			133	99
	313	45	0			133	98
	314	45	0			133	97
	315	45	0			133	96
	316	45	0			133	95
	317	46	1	0.597473	0.0291702	134	94
	318	46	0			134	93
	319	46	0			134	92
	320	46	0			134	91
	321	46	0			134	90
	322	46	0			134	89
	323	46	0			134	88
	324	46	0			134	87
	325	47	1	0.590606	0.0296323	135	86
	326	47	0			135	85
	327	47	0			135	84
	328	48	1			136	83
	329	48	1	0.576544	0.0305496	137	82
	330	48	0			137	81
	331	48	0			137	80
	332	48	0			137	79
	333	48	0			137	78
	334	48	0			137	77
	335	48	0			137	76
	336	49	1	0.568958	0.0310752	138	75
	337	49	0			138	74
	338	49	0			138	73
	339	49	0			138	72
	340	50	1			139	71
	341	50	1			140	70
	342	50	1	0.545251	0.0326558	141	69
	343	50	0			141	68
	344	50	0			141	67
	345	51	1	0.537113	0.0331669	142	66
	346	51	0			142	65
	347	51	0			142	64
	348	51	0			142	63
	349	51	0			142	62
	350	53	1	0.52845	0.0337444	143	61
	351	53	0			143	60
	352	53	0			143	59
	353	54	0			143	58
	354	54	0			143	57
	355	54	0			143	56
	356	54	0			143	55
	357	55	0			143	54
	358	55	0			143	53
	359	55	0			143	52
	360	56	0			143	51
	361	56	0			143	50
	362	57	1	0.517881	0.0346852	144	49
	363	57	0			144	48
	364	57	0			144	47
	365	58	0			144	46
	366	58	0			144	45
	367	58	0			144	44
	368	58	0			144	43
	369	58	0			144	42
	370	59	0			144	41
	371	59	0			144	40
	372	59	0			144	39
	373	60	1	0.504602	0.0362487	145	38
	374	60	0			145	37
	375	60	0			145	36
	376	60	0			145	35
	377	60	0			145	34
	378	60	0			145	33
	379	60	0			145	32
	380	60	0			145	31
	381	60	0			145	30
	382	61	0			145	29
	383	61	0			145	28
	384	61	0			145	27
	385	61	0			145	26
	386	62	0			145	25
	387	63	0			145	24
	388	65	0			145	23
	389	66	0			145	22
	390	66	0			145	21
	391	67	0			145	20
	392	67	0			145	19
	393	67	0			145	18
	394	68	0			145	17
	395	69	1	0.474919	0.0446447	146	16
	396	69	0			146	15
	397	70	0			146	14
	398	72	0			146	13
	399	73	0			146	12
	400	75	0			146	11
	401	75	0			146	10
	402	77	0			146	9
	403	80	1	0.422151	0.0636395	147	8
	404	81	0			147	7
	405	81	0			147	6
	406	83	0			147	5
	407	83	0			147	4
	408	83	0			147	3
	409	83	0			147	2
	410	84	0			147	1
	411	84	0			147	0

## Sheet: Figure 2f
The HR (95% CI) for incident (7-year) risk for cardiac death and transplantation according to TML quartiles
	Quartile 1	Quartile 2	Quartile 3	Quartile 4
Unadjusted	1	1.09 (0.79-1.50)	1.21 (0.89-1.64)	2.14 (1.62-2.83)
Adjusted model 1	1	1.06 (0.74-1.52)	1.42 (1.01-2.00)	2.15 (1.56-2.95)
Adjusted model 2	1	1.04 (0.62-1.75)	1.32 (0.81-2.16)	1.72 (1.07-2.78)

[truncated: 1 more sheets: Figure 2h]
