# Supplementary material for: Gut microbiota production of trimethyl-5-aminovaleric acid reduces fatty acid oxidation and accelerates cardiac hypertrophy
Source: Nat Commun. 2022 Apr 1;13:1757. doi: 10.1038/s41467-022-29060-7 (PMC8976029; doi:10.1038/s41467-022-29060-7)
Supplement: Supplementary file 3 — Source Data [file 41467_2022_29060_MOESM3_ESM.zip › Source data/Figure 3.xlsx]

## Sheet: Figure 3b
Control HFD	TMAVA HFD
0.432192	0.969444
0.412438	0.946392
0.478019	0.957655
0.413137	0.996703
0.384794	0.982178
	0.926154
	0.928909

## Sheet: Figure 3c
Control HFD	TMAVA HFD
0.09	0.09
0.08	0.11
0.09	0.12
0.1	0.11
0.08	0.1
0.08	0.12

## Sheet: Figure 3f
Control HFD	TMAVA HFD
239.96	336.197
295.541	383.305
291.088	312.727
295.944	333.243
216.359	289.797
266.218	427.664
262.42	280.645
262.905	344.091
370.174	351.243
302.444	282.617
328.167	289.988
295.564	405.255
262.539	578.265
	390.925

## Sheet: Figure 3g
	Control HFD					TMAVA HFD
ANP	0.606351	0.446962	1.22963	1.54566	1.17139	4.05085	2.35908	4.37179	4.71816	0.978216	2.6541	7.00422
BNP	0.894026	0.623469	0.440859	1.5893	1.45235	4.65373	4.75152	5.02244	4.13644	3.33662	5.42036	5.65054

## Sheet: Figure 3i
Control HFD	TMAVA HFD
66.9167	34.7867
72.4633	41.835
56.99	30.1
71.48	36.0467
66.9233	44.67
65.1233	54.67
60.0933	38.3867
75.6267

## Sheet: Figure 3j
Control HFD	TMAVA HFD
41.5333	26.5867
45.8033	29.96
35.4667	24.5167
44.4967	27.0667
41.8533	31.315
39.9833	36.5733
37.1867	28.35
47.4167

## Sheet: Figure 3k
Control+HFD	TMAVA HFD
1028	754
975	315
1054	522
1258	418
920	376
524	823

## Sheet: Figure 3l
Control HFD	TMAVA HFD
120.652	323.416
200.208	269.909
81.2258	253.716
127.692	253.716
87.5621	305.111
89.6742	342.425
76.2975	298.07
	366.362

## Sheet: Figure 3m
Control HFD	TMAVA HFD
2.04996	3.51473
2.83041	3.75226
1.5353	3.379
2.15741	3.15843
1.59186	3.59391
1.7389	3.42424
1.13376	3.66743
	3.47514

## Sheet: Figure 3o
	Control HFD					TMAVA HFD
TG	3.02546	2.53082	2.71992	2.60192	3.41739	3.78482	3.44399	4.82153	2.5266	4.21814	3.33114	3.87844
FFA	27.1965	30.8437	17.8445	22.7159	29.1478	43.4867	39.4104	69.7245	43.4631	48.3151	27.0342	47.1182

[truncated: 2 more sheets: Figure 3p, Figure 3q]
