# Supplementary material for: Gut microbiota production of trimethyl-5-aminovaleric acid reduces fatty acid oxidation and accelerates cardiac hypertrophy
Source: Nat Commun. 2022 Apr 1;13:1757. doi: 10.1038/s41467-022-29060-7 (PMC8976029; doi:10.1038/s41467-022-29060-7)
Supplement: Supplementary file 3 — Source Data [file 41467_2022_29060_MOESM3_ESM.zip › Source data/Figure 4.xlsx]

## Sheet: Figure 4a left
Control HFD	TMAVA HFD
32.1	1.15
34.6	1.28
28.4	0.691
34.6	1.03
31.3	1.22
34.3	1.27
26.1	1.8
31.5	2
41.5	1.44
38.2	1.26
31.1	2.06

## Sheet: Figure 4a right
Control HFD	TMAVA HFD
38.2198	15.5978
40.4433	9.64568
41.4353	3.64665
30.5451	2.29879
47.7487	4.36881
36.1184	3.46729

## Sheet: Figure 4b
	Control HFD					TMAVA HFD
C0	861000	818000	398000	937000	1430000	39600	30300	43900	32100	79000	52500	43900
C2	109000000	18000000	64200000	55200000	112000000	1180000	1150000	324000	1650000	992000	1100000	2130000
C3	2740000	129000	722000	1350000	2440000	5990	4470	3630	5540	1960	9290	8770
C4	167000	44900	34300	132000	63900	2350	1920	1290	636	2430	1910	2480
C5	699000	432000	379000	372000	327000	13000	7610	3350	4970	6420	4540	3340
C6	27600	31300	38300	27700	38600	2280	1150	2890	1010	582	635	2220
C8	30800	6440	18300	14800	15900	111	807	939	1250	509	924	501

## Sheet: Figure 4c
Control	TMAVA 5μM	TMAVA 50μM
107.11	63.01	25.22
128.31	70.33	24.47
123.97	69.53	16.2
85.41	48.34	15.02
67.55	41.61	18.85
87.5	65.52	16.79

## Sheet: Figure 4d
Control HFD	TMAVA HFD
6958.03	2156.06
6038.18	2330.26
4926.75	1754.51
4972.93	1558.88

## Sheet: Figure 4f
Control HFD	TMAVA HFD
0.800753	2.26956
1.42064	2.36983
1.55203	1.50206
0.880539	2.71917
0.682136	3.82325
1.61942

## Sheet: Figure 4g
	Control HFD			TMAVA HFD
1	42	74	68	49	68	58
7	63	82	72	55	62	52
13	56	65	64	48	26	56
19	28	32	35	22	38	26
25	32	36	29	30	18	36
31	26	21	30	42	22	25
37	168	142	146	106	124	110
43	154	146	163	82	94	114
49	180	148	166	94	128	93
55	32	36	28	26	52	35
61	22	30	32	24	14	24
67	36	22	32	21	34	26

## Sheet: Figure 4i
Control HFD	TMAVA HFD
0.846337	1.78365
0.742078	1.82555
1.00681	1.29097
1.24089	1.46474
1.12947	1.45962
1.03441	1.23578
