# Supplementary material for: Gut microbiota production of trimethyl-5-aminovaleric acid reduces fatty acid oxidation and accelerates cardiac hypertrophy
Source: Nat Commun. 2022 Apr 1;13:1757. doi: 10.1038/s41467-022-29060-7 (PMC8976029; doi:10.1038/s41467-022-29060-7)
Supplement: Supplementary file 3 — Source Data [file 41467_2022_29060_MOESM3_ESM.zip › Source data/Figure 5.xlsx]

## Sheet: Figure 5b
	Control HFD						BBOX-/- HFD
TG	69.8499	45.9761	103.554	146.386	245.392	176.58	610.521	450.426	252.414	397.763	252.414	591.562	596.477
FFA	0.801047	0.894191	1.26677	1.33662	1.49963	1.65099	4.29395	4.1193	5.55139	6.45955	2.72214	3.25772	4.96924

## Sheet: Figure 5d
	Control HFD						BBOX-/- HFD
TG	2.91322	2.76122	3.8257	3.21139	2.57146		9.85959	6.72361	3.84875	2.47428	7.55131	11.6142	3.73015
FFA	41.5088	16.2247	22.2305	22.478	20.9487	34.9097	65.7125	66.8315	35.2123	23.8051	55.1157	64.6744	36.5904

## Sheet: Figure 5f
	Control HFD						KO HFD
16:0/18:1	0.737	0.776	1.04	1.03	0.909	1.51	1.16	1.19	1.19	1.34	1.32	1.4
16:0/18:2	0.721	0.871	1.06	1	0.859	1.49	1.05	1.14	1.06	1.22	1.35	1.35
16:1/18:1	0.858	0.708	0.891	1.07	0.898	1.58	1.61	1.6	1.46	1.98	1.78	1.86
16:1/18:2	0.68	0.741	0.731	1.83	0.766	1.25	1.18	1.22	2.42	2.9	3	1.7
18:0/18:1	0.859	0.891	1	1.04	0.891	1.32	1.48	1.41	1.45	1.24	1.46	1.62
18:1/18:1	0.714	0.819	1.04	1.01	0.921	1.49	1.3	1.45	1.33	1.43	1.57	1.57
18:1/18:2	0.71	0.921	1.07	1.05	0.882	1.37	1.05	1.21	1.03	1.11	1.34	1.31
18:2/18:2	0.781	0.876	1.04	1.09	0.883	1.33	0.677	1.07	0.832	0.899	1.09	1.14

## Sheet: Figure 5g
	Control HFD			KO HFD
1	54	68	76	66	72	43
7	68	62	74	62	58	46
13	92	55	66	43	70	40
19	42	38	28	21	27	18
25	32	36	38	29	29	21
31	36	31	36	26	9	22
37	172	186	152	90	142	132
43	186	212	158	98	138	148
49	155	188	170	110	148	143
55	27	38	24	21	42	29
61	32	28	28	24	28	27
67	29	31	29	21	31	41

## Sheet: Figure 5i
Control HFD	KO HFD
0.986539	1.27586
1.06117	1.45783
0.895553	1.11331
1.15011	1.50894
0.779008	0.997785
1.12762	1.71239

## Sheet: Figure 5j
	Control HFD						KO HFD
NOX4	0.659357	1.35579	0.919634	1.38428	0.828821	0.852122	1.82656	2.42693	2.12746	1.25626	0.913282	1.98499	3.48011	1.1322
gp91phox	0.792589	1.23511	0.671121	1.34224	1.00323	0.95571	1.16042	1.79582	1.16042	1.12089	1.41877	1.53118	2.25737	1.83356
p22phox	0.422542	1.20344	1.09974	1.35394	1.03323	0.887098	1.27206	1.9686	1.22024	2.27705	2.54412	1.73768	2.96322	3.35698
p47phox	2.00462	1.09682	0.675173	0.96148	0.56775	0.694155	1.2775	1.58373	1.45733	1.44727	0.831235	1.43727	0.96148	2.36744

## Sheet: Figure 5k
Control HFD	KO HFD
39.4525	64.9006
11.263	6954.07
15.4732	26.7705
14.2653	3248.17
11.419	5878.85
10.0102	4469.71
8.5918	5263.86
	2640.62

## Sheet: Figure 5l
Control HFD	BBOX-/- HFD
65.5671	46.6138
83.3857	72.4052
74.5271	61.6461
66.5909	43.5674
62.094	60.963
68.9135	36.2521
	43.5322

## Sheet: Figure 5m
Control HFD	BBOX-/- HFD
35.3276	22.7451
51.3725	40.3509
42.5197	31.9298
36.0465	20.9016
32.8358	31.4815
38.2253	17.1329
	20.9486
