# Supplementary material for: Gut microbiota production of trimethyl-5-aminovaleric acid reduces fatty acid oxidation and accelerates cardiac hypertrophy
Source: Nat Commun. 2022 Apr 1;13:1757. doi: 10.1038/s41467-022-29060-7 (PMC8976029; doi:10.1038/s41467-022-29060-7)
Supplement: Supplementary file 3 — Source Data [file 41467_2022_29060_MOESM3_ESM.zip › Source data/Figure 6.xlsx]

## Sheet: Figure 6a
TMAVA HFD	TMAVA +Car HFD
15.5978	52.5117
9.64568	51.1663
3.64665	54.3785
2.29879	59.59
4.36881	54.439
3.46729	46.2488

## Sheet: Figure 6b
TMAVA HFD	TMAVA +Car HFD
0.09	0.07
0.11	0.11
0.12	0.08
0.11	0.08
0.1	0.08
0.12	0.08

## Sheet: Figure 6c
TMAVA HFD	TMAVA +Car HFD
201.046	71.7247
188.795	76.4892
281.362	82.615
209.895	133.663
145.234	97.589
184.03	73.7666
247.33	49.9442

## Sheet: Figure 6d
													D:\1-TMAVA\2018-12-27 heart
	D:\1-TMAVA\Heart\2019-5 HE\2019-5-17 heart\T3-0002
	D:\1-TMAVA\Heart\2019-5 HE\2019-5-17 heart\CAR1-0002

## Sheet: Figure 6e
	TMAVA HFD						TMAVA +Car HFD
TG	3.99009	2.74734	3.29469	2.87931	3.82144	4.54411	1.62034	2.24249	3.28078	1.79006	2.28627	2.81929
FFA	39.5703	29.0797	26.9437	30.9844	32.5565	33.1807	16.9255	14.6033	14.1677	19.2671	12.6692	16.2052

## Sheet: Figure 6f
TMAVAl HFD	TMAVA + Car HFD
1892.24	6218.65
2143.67	5228.13
2372.08	7293.08
1823.43	6108.35
2217.94	3974.24
1488.03	5872.04

## Sheet: Figure 6g
TMAVA HFD	TMAVA+Car HFD
38.3978	70.4681
47.6337	68.963
48.5769	55.6582
48.4964	62.7555
34.3398	58.7747
59.5473	55.3134

## Sheet: Figure 6h
TMAVA HFD	TMAVA+Car HFD
18.2336	38.7755
23.5128	37.8125
23.9394	28.5311
23.6111	33.3333
16.307	30.8673
30.7692	28.1899
