# Supplementary material for: Gut microbiota production of trimethyl-5-aminovaleric acid reduces fatty acid oxidation and accelerates cardiac hypertrophy
Source: Nat Commun. 2022 Apr 1;13:1757. doi: 10.1038/s41467-022-29060-7 (PMC8976029; doi:10.1038/s41467-022-29060-7)
Supplement: Supplementary file 3 — Source Data [file 41467_2022_29060_MOESM3_ESM.zip › Source data/Figure S1.xlsx]

## Sheet: Figure S1a
Without Hypertension	Hypertension
0.690937	2.63363
1.10021	0.742281
1.76828	1.7618
0.793513	1.58268
1.08121	1.78655
1.27933	0.62469
0.240003	2.29814
0.512823	1.44476
1.71277	1.90525
0.829011	1.51837
0.991918	3.25197
	0.804436
	1.54494
	1.94062
	1.36185
	1.05991
	1.6874
	2.49906
	2.3454

## Sheet: Figure S1b
	Control		TML
0	4.79	4.38	5.11	5.11	5.48	5
1	5.01	4.63	5.41	5.07	5.21	4.95
2	5.08	4.68	5.05	5.01	4.98	5.21
4	4.71	5.19	4.98	5.01	5.35	5.38
8	5.38	5.06	4.9	5.07	4.84	5.01
16	4.75	4.81	5.51	4.78	5.56	5.09

## Sheet: Figure S1c
	Germ Free			Gavage			IP
0	2.48748	12.0483	0.676208	1.34705	11.2433	18.3274	0	0
1	5.95707	3.64937	5.84973	26.5653	9.79428	11.5116	56.3506	72.4508
2	4.29338	8.07692	3.24687	60.3757	31.6637	38.9088	78.3542	20.4741
4	2.46333	5.36673	17.6029	90.4293	76.4758	40.5188	20.3936	36.4937
8	5.63506	10.7334	11.4848	109.213	37.8354	130.68	21.7352	52.3256
12	25.3041	9.28444	9.44544	74.5975	61.449	162.88	21.8962	40.2505
16	/	/	/	80.2326	35.4204	164.758	24.3381	24.5528
24	4.21288	4.53488	3.94454	72.9875	57.424	169.589	14.356	62.5224

## Sheet: Figure S1d left
Control (n=41)	HF (n=53)
0.000196	0.000119
1.87e-05	2.03e-06
7.39e-05	0.000109
1.23e-05	4.94e-05
4.95e-05	3.12e-05
3.78e-05	2.51e-05
9.82e-05	4.9e-05
4.19e-05	0.000585
0.00026	6.2e-05
3.18e-05	2.73e-05
0.000108	4.21e-05
1.2e-05	2.16e-08
6.09e-05	0.000116
6.43e-05	6.47e-05
6.54e-05	3.66e-05
2.1e-05	1.99e-05
4.56e-05	4.33e-05
7.12e-05	4.58e-05
4.47e-05	3.91e-05
9.64e-05	3.03e-05
5.99e-05	4.59e-06
4.95e-06	4.42e-06
4.04e-05	4.31e-05
0.000117	8.92e-05
0	7.56e-05
6.68e-05	5.82e-05
2.86e-05	2.45e-05
3.08e-05	9.81e-06
2.59e-05	4.39e-06
9.49e-05	4.18e-05
6.78e-05	3.98e-05
2.63e-05	2.58e-05
1.75e-05	3.82e-05
1.54e-05	1.85e-05
3.84e-05	9.07e-06
1.6e-05	0.00023
0.000105	3.21e-07
7.47e-06	3.18e-05
3.04e-05	2.93e-05
3.14e-05	6.15e-05
3.01e-05	1.78e-05
	0.000153
	0.000197
	9.52e-05
	5.92e-07
	1.24e-06
	2.6e-05
	3.43e-05
	0.000177
	9.89e-05
	1.76e-05
	5.13e-06
	3.06e-05

## Sheet: Figure S1d right
Control (n=41)	HF (n=53)
0.000192	1.25e-07
0	0
2.64e-07	7.71e-05
0	9.96e-06
1.45e-06	7.57e-08
1.05e-07	1.47e-07
8.34e-06	5.85e-06
9.62e-07	1.4e-06
8.45e-06	6.61e-06
8.23e-06	1.95e-05
2.07e-05	8.94e-06
7.43e-06	0
0	8.42e-05
1.02e-07	1.12e-07
4.29e-06	1.69e-07
4.96e-07	0
4.26e-07	2.92e-08
2.63e-06	1.2e-05
2.25e-07	4.48e-08
1.39e-07	1.06e-06
1.19e-05	1.3e-07
0	1.63e-07
1.11e-05	4.54e-06
2.24e-06	0
0	1.89e-07
1.56e-06	1.24e-05
2.18e-06	0
1.28e-07	5.22e-07
5.84e-08	1.37e-06
0	7.47e-06
8.09e-06	6.09e-06
1.05e-06	2.17e-06
0	6.73e-07
6.36e-06	0
0	6.91e-08
1.3e-06	0
5.2e-06	0
6.11e-06	1.23e-06
1.22e-07	0
1.24e-05	6.39e-08
5.33e-07	8.96e-06
	8.91e-06
	1.57e-06
	7.08e-05
	5.59e-07
	0
	8.1e-08
	1.11e-05
	0.000139
	6.14e-05
	0
	1.03e-07
	5.62e-06
