# Supplementary material for: Gut microbiota production of trimethyl-5-aminovaleric acid reduces fatty acid oxidation and accelerates cardiac hypertrophy
Source: Nat Commun. 2022 Apr 1;13:1757. doi: 10.1038/s41467-022-29060-7 (PMC8976029; doi:10.1038/s41467-022-29060-7)
Supplement: Supplementary file 3 — Source Data [file 41467_2022_29060_MOESM3_ESM.zip › Source data/Figure S2.xlsx]

## Sheet: Figure S2a
Survival Table
TMAO		Time	Status	Cumulative Proportion Surviving at the Time		N of Cumulative Events	N of Remaining Cases
				Estimate	Std. Error
Q1	1	0	1			1	411
	2	0	1			2	410
	3	0	1			3	409
	4	0	1			4	408
	5	0	1	0.987864	0.00539432	5	407
	6	0.2	1			6	406
	7	0.2	1			7	405
	8	0.2	1			8	404
	9	0.2	1	0.978155	0.00720158	9	403
	10	1	1			10	402
	11	1	1			11	401
	12	1	1			12	400
	13	1	1			13	399
	14	1	1			14	398
	15	1	1			15	397
	16	1	1			16	396
	17	1	1			17	395
	18	1	1	0.956311	0.0100702	18	394
	19	2	1			19	393
	20	2	1			20	392
	21	2	1			21	391
	22	2	1			22	390
	23	2	1	0.944175	0.0113108	23	389
	24	2	0			23	388
	25	2	0			23	387
	26	2	0			23	386
	27	2	0			23	385
	28	3	1			24	384
	29	3	1			25	383
	30	3	1	0.936818	0.0119938	26	382
	31	3	0			26	381
	32	4	1			27	380
	33	4	1			28	379
	34	4	1			29	378
	35	4	1	0.926982	0.0128365	30	377
	36	5	1			31	376
	37	5	1	0.922065	0.013231	32	375
	38	5	0			32	374
	39	5	0			32	373
	40	6	1	0.919592	0.0134245	33	372
	41	7	1			34	371
	42	7	1	0.914648	0.0138	35	370
	43	8	1			36	369
	44	8	1			37	368
	45	8	1			38	367
	46	8	1			39	366
	47	8	1			40	365
	48	8	1	0.899816	0.0148453	41	364
	49	9	1			42	363
	50	9	1	0.894872	0.0151698	43	362
	51	9	0			43	361
	52	9	0			43	360
	53	9	0			43	359
	54	9	0			43	358
	55	9	0			43	357
	56	9	0			43	356
	57	9	0			43	355
	58	9	0			43	354
	59	9	0			43	353
	60	9	0			43	352
	61	9	0			43	351
	62	9	0			43	350
	63	9	0			43	349
	64	9	0			43	348
	65	9	0			43	347
	66	10	1			44	346
	67	10	1	0.889715	0.0155146	45	345
	68	10	0			45	344
	69	10	0			45	343
	70	10	0			45	342
	71	10	0			45	341
	72	10	0			45	340
	73	10	0			45	339
	74	10	0			45	338
	75	10	0			45	337
	76	10	0			45	336
	77	10	0			45	335
	78	10	0			45	334
	79	10	0			45	333
	80	10	0			45	332
	81	10	0			45	331
	82	10	0			45	330
	83	10	0			45	329
	84	10	0			45	328
	85	10	0			45	327
	86	10	0			45	326
	87	10	0			45	325
	88	10	0			45	324
	89	10	0			45	323
	90	10	0			45	322
	91	10	0			45	321
	92	10	0			45	320
	93	10	0			45	319
	94	10	0			45	318
	95	10	0			45	317
	96	10	0			45	316
	97	10	0			45	315
	98	10	0			45	314
	99	10	0			45	313
	100	11	1			46	312
	101	11	1	0.884029	0.0159278	47	311
	102	11	0			47	310
	103	11	0			47	309
	104	11	0			47	308
	105	11	0			47	307
	106	11	0			47	306
	107	11	0			47	305
	108	11	0			47	304
	109	11	0			47	303
	110	11	0			47	302
	111	11	0			47	301
	112	11	0			47	300
	113	11	0			47	299
	114	11	0			47	298
	115	11	0			47	297
	116	11	0			47	296
	117	11	0			47	295
	118	11	0			47	294
	119	12	0			47	293
	120	12	0			47	292
	121	12	0			47	291
	122	12	0			47	290
	123	12	0			47	289
	124	12	0			47	288
	125	12	0			47	287
	126	12	0			47	286
	127	12	0			47	285
	128	12	0			47	284
	129	12	0			47	283
	130	12	0			47	282
	131	12	0			47	281
	132	12	0			47	280
	133	12	0			47	279
	134	12	0			47	278
	135	12	0			47	277
	136	12	0			47	276
	137	12	0			47	275
	138	12	0			47	274
	139	12	0			47	273
	140	12	0			47	272
	141	12	0			47	271
	142	12	0			47	270
	143	12	0			47	269
	144	13	1			48	268
	145	13	1			49	267
	146	13	1	0.87417	0.0167364	50	266
	147	13	0			50	265
	148	13	0			50	264
	149	13	0			50	263
	150	13	0			50	262
	151	13	0			50	261
	152	13	0			50	260
	153	13	0			50	259
	154	13	0			50	258
	155	13	0			50	257
	156	14	0			50	256
	157	14	0			50	255
	158	14	0			50	254
	159	14	0			50	253
	160	14	0			50	252
	161	14	0			50	251
	162	14	0			50	250
	163	14	0			50	249
	164	14	0			50	248
	165	14	0			50	247
	166	14	0			50	246
	167	14	0			50	245
	168	14	0			50	244
	169	14	0			50	243
	170	14	0			50	242
	171	14	0			50	241
	172	14	0			50	240
	173	14	0			50	239
	174	14	0			50	238
	175	14	0			50	237
	176	14	0			50	236
	177	14	0			50	235
	178	14	0			50	234
	179	14	0			50	233
	180	15	1	0.870419	0.0170799	51	232
	181	15	0			51	231
	182	15	0			51	230
	183	15	0			51	229
	184	16	1	0.866618	0.0174231	52	228
	185	16	0			52	227
	186	16	0			52	226
	187	16	0			52	225
	188	17	1			53	224
	189	17	1	0.858914	0.0180997	54	223
	190	17	0			54	222
	191	17	0			54	221
	192	17	0			54	220
	193	17	0			54	219
	194	18	1			55	218
	195	18	1			56	217
	196	18	1	0.847148	0.019084	57	216
	197	18	0			57	215
	198	18	0			57	214
	199	19	1			58	213
	200	19	1	0.839231	0.0197097	59	212
	201	19	0			59	211
	202	20	0			59	210
	203	21	1	0.835235	0.0200169	60	209
	204	21	0			60	208
	205	21	0			60	207
	206	21	0			60	206
	207	22	1			61	205
	208	22	1	0.827126	0.0206274	62	204
	209	22	0			62	203
	210	22	0			62	202
	211	22	0			62	201
	212	22	0			62	200
	213	22	0			62	199
	214	23	1	0.822969	0.0209384	63	198
	215	23	0			63	197
	216	23	0			63	196
	217	23	0			63	195
	218	23	0			63	194
	219	23	0			63	193
	220	23	0			63	192
	221	24	1	0.818683	0.0212635	64	191
	222	25	1	0.814397	0.0215799	65	190
	223	26	1	0.81011	0.0218878	66	189
	224	26	0			66	188
	225	26	0			66	187
	226	26	0			66	186
	227	27	1			67	185
	228	27	1	0.8014	0.0225025	68	184
	229	28	0			68	183
	230	28	0			68	182
	231	29	1	0.796996	0.0228056	69	181
	232	29	0			69	180
	233	29	0			69	179
	234	30	0			69	178
	235	30	0			69	177
	236	30	0			69	176
	237	30	0			69	175
	238	30	0			69	174
	239	30	0			69	173
	240	30	0			69	172
	241	30	0			69	171
	242	30	0			69	170
	243	30	0			69	169
	244	30	0			69	168
	245	31	1			70	167
	246	31	1			71	166
	247	31	1	0.782764	0.0238327	72	165
	248	31	0			72	164
	249	31	0			72	163
	250	32	1	0.777962	0.0241655	73	162
	251	32	0			73	161
	252	32	0			73	160
	253	32	0			73	159
	254	32	0			73	158
	255	32	0			73	157
	256	33	0			73	156
	257	33	0			73	155
	258	33	0			73	154
	259	33	0			73	153
	260	33	0			73	152
	261	33	0			73	151
	262	33	0			73	150
	263	34	1			74	149
	264	34	1	0.767589	0.0249315	75	148
	265	34	0			75	147
	266	34	0			75	146
	267	35	0			75	145
	268	35	0			75	144
	269	35	0			75	143
	270	35	0			75	142
	271	35	0			75	141
	272	35	0			75	140
	273	36	1	0.762106	0.0253492	76	139
	274	36	0			76	138
	275	36	0			76	137
	276	36	0			76	136
	277	36	0			76	135
	278	36	0			76	134
	279	36	0			76	133
	280	36	0			76	132
	281	37	0			76	131
	282	37	0			76	130
	283	37	0			76	129
	284	37	0			76	128
	285	37	0			76	127
	286	37	0			76	126
	287	37	0			76	125
	288	38	0			76	124
	289	38	0			76	123
	290	38	0			76	122
	291	39	0			76	121
	292	39	0			76	120
	293	39	0			76	119
	294	39	0			76	118
	295	39	0			76	117
	296	39	0			76	116
	297	39	0			76	115
	298	39	0			76	114
	299	40	0			76	113
	300	40	0			76	112
	301	41	0			76	111
	302	41	0			76	110
	303	42	0			76	109
	304	42	0			76	108
	305	43	0			76	107
	306	43	0			76	106
	307	43	0			76	105
	308	44	1	0.754848	0.0261262	77	104
	309	44	0			77	103
	310	44	0			77	102
	311	44	0			77	101
	312	44	0			77	100
	313	44	0			77	99
	314	45	1	0.747223	0.0269519	78	98
	315	45	0			78	97
	316	46	0			78	96
	317	47	0			78	95
	318	47	0			78	94
	319	47	0			78	93
	320	47	0			78	92
	321	47	0			78	91
	322	47	0			78	90
	323	48	0			78	89
	324	48	0			78	88
	325	48	0			78	87
	326	48	0			78	86
	327	48	0			78	85
	328	48	0			78	84
	329	49	0			78	83
	330	49	0			78	82
	331	49	0			78	81
	332	49	0			78	80
	333	49	0			78	79
	334	50	0			78	78
	335	50	0			78	77
	336	50	0			78	76
	337	50	0			78	75
	338	50	0			78	74
	339	50	0			78	73
	340	51	0			78	72
	341	52	1	0.736845	0.0285058	79	71
	342	53	0			79	70
	343	53	0			79	69
	344	53	0			79	68
	345	53	0			79	67
	346	54	0			79	66
	347	54	0			79	65
	348	54	0			79	64
	349	54	0			79	63
	350	54	0			79	62
	351	54	0			79	61
	352	55	0			79	60
	353	55	0			79	59
	354	55	0			79	58
	355	55	0			79	57
	356	57	1			80	56
	357	57	1	0.710991	0.0328489	81	55
	358	57	0			81	54
	359	57	0			81	53
	360	57	0			81	52
	361	58	0			81	51
	362	58	0			81	50
	363	58	0			81	49
	364	58	0			81	48
	365	58	0			81	47
	366	60	0			81	46
	367	60	0			81	45
	368	60	0			81	44
	369	60	0			81	43
	370	60	0			81	42
	371	60	0			81	41
	372	61	1	0.69365	0.0363378	82	40
	373	61	0			82	39
	374	61	0			82	38
	375	62	0			82	37
	376	62	0			82	36
	377	63	0			82	35
	378	63	0			82	34
	379	63	0			82	33
	380	64	0			82	32
	381	65	0			82	31
	382	66	0			82	30
	383	66	0			82	29
	384	67	0			82	28
	385	68	0			82	27
	386	68	0			82	26
	387	70	0			82	25
	388	72	0			82	24
	389	73	0			82	23
	390	75	0			82	22
	391	78	0			82	21
	392	78	0			82	20
	393	80	0			82	19
	394	81	0			82	18
	395	81	0			82	17
	396	82	0			82	16
	397	83	0			82	15
	398	83	0			82	14
	399	83	0			82	13
	400	83	0			82	12
	401	83	0			82	11
	402	84	0			82	10
	403	84	0			82	9
	404	84	0			82	8
	405	84	0			82	7
	406	84	0			82	6
	407	84	0			82	5
	408	84	0			82	4
	409	84	0			82	3
	410	84	0			82	2
	411	84	0			82	1
	412	84	0			82	0
Q2	1	0	1			1	411
	2	0	1	0.995146	0.00342422	2	410
	3	0.2	1			3	409
	4	0.2	1	0.990291	0.00483075	4	408
	5	1	1			5	407
	6	1	1			6	406
	7	1	1			7	405
	8	1	1			8	404
	9	1	1			9	403
	10	1	1			10	402
	11	1	1			11	401
	12	1	1			12	400
	13	1	1	0.968447	0.00861216	13	399
	14	2	1			14	398
	15	2	1			15	397
	16	2	1			16	396
	17	2	1			17	395
	18	2	1			18	394
	19	2	1	0.953883	0.010333	19	393
	20	3	1			20	392
	21	3	1			21	391
	22	3	1			22	390
	23	3	1			23	389
	24	3	1			24	388
	25	3	1			25	387
	26	3	1			26	386
	27	3	1	0.934466	0.0121918	27	385
	28	4	1	0.932039	0.0123993	28	384
	29	6	1			29	383
	30	6	1			30	382
	31	6	1	0.924757	0.0129956	31	381
	32	7	1	0.92233	0.0131862	32	380
	33	8	1	0.919903	0.0133731	33	379
	34	9	1	0.917476	0.0135562	34	378
	35	9	0			34	377
	36	9	0			34	376
	37	9	0			34	375
	38	9	0			34	374
	39	9	0			34	373
	40	9	0			34	372
	41	9	0			34	371
	42	10	0			34	370
	43	10	0			34	369
	44	10	0			34	368
	45	10	0			34	367
	46	10	0			34	366
	47	10	0			34	365
	48	10	0			34	364
	49	10	0			34	363
	50	10	0			34	362
	51	10	0			34	361
	52	10	0			34	360
	53	10	0			34	359
	54	10	0			34	358
	55	10	0			34	357
	56	10	0			34	356
	57	10	0			34	355
	58	10	0			34	354
	59	10	0			34	353
	60	10	0			34	352
	61	10	0			34	351
	62	10	0			34	350
	63	10	0			34	349
	64	10	0			34	348
	65	10	0			34	347
	66	10	0			34	346
	67	10	0			34	345
	68	10	0			34	344
	69	10	0			34	343
	70	10	0			34	342
	71	10	0			34	341
	72	10	0			34	340
	73	10	0			34	339
	74	10	0			34	338
	75	10	0			34	337
	76	10	0			34	336
	77	10	0			34	335
	78	10	0			34	334
	79	10	0			34	333
	80	10	0			34	332
	81	10	0			34	331
	82	11	1			35	330
	83	11	1			36	329
	84	11	1	0.90916	0.0142582	37	328
	85	11	0			37	327
	86	11	0			37	326
	87	11	0			37	325
	88	11	0			37	324
	89	11	0			37	323
	90	11	0			37	322
	91	11	0			37	321
	92	11	0			37	320
	93	11	0			37	319
	94	11	0			37	318
	95	11	0			37	317
	96	11	0			37	316
	97	11	0			37	315
	98	11	0			37	314
	99	11	0			37	313
	100	11	0			37	312
	101	12	1	0.906246	0.0145072	38	311
	102	12	0			38	310
	103	12	0			38	309
	104	12	0			38	308
	105	12	0			38	307
	106	12	0			38	306
	107	12	0			38	305
	108	12	0			38	304
	109	12	0			38	303
	110	12	0			38	302
	111	12	0			38	301
	112	12	0			38	300
	113	12	0			38	299
	114	12	0			38	298
	115	12	0			38	297
	116	12	0			38	296
	117	12	0			38	295
	118	12	0			38	294
	119	12	0			38	293
	120	12	0			38	292
	121	12	0			38	291
	122	12	0			38	290
	123	12	0			38	289
	124	12	0			38	288
	125	12	0			38	287
	126	12	0			38	286
	127	12	0			38	285
	128	12	0			38	284
	129	12	0			38	283
	130	12	0			38	282
	131	12	0			38	281
	132	12	0			38	280
	133	12	0			38	279
	134	12	0			38	278
	135	12	0			38	277
	136	12	0			38	276
	137	12	0			38	275
	138	12	0			38	274
	139	12	0			38	273
	140	13	1	0.902927	0.014829	39	272
	141	13	0			39	271
	142	13	0			39	270
	143	13	0			39	269
	144	13	0			39	268
	145	13	0			39	267
	146	13	0			39	266
	147	13	0			39	265
	148	13	0			39	264
	149	13	0			39	263
	150	13	0			39	262
	151	13	0			39	261
	152	14	1			40	260
	153	14	1	0.896008	0.0155014	41	259
	154	14	0			41	258
	155	14	0			41	257
	156	14	0			41	256
	157	14	0			41	255
	158	14	0			41	254
	159	14	0			41	253
	160	14	0			41	252
	161	14	0			41	251
	162	14	0			41	250
	163	14	0			41	249
	164	14	0			41	248
	165	14	0			41	247
	166	14	0			41	246
	167	14	0			41	245
	168	14	0			41	244
	169	14	0			41	243
	170	14	0			41	242
	171	14	0			41	241
	172	14	0			41	240
	173	14	0			41	239
	174	14	0			41	238
	175	14	0			41	237
	176	14	0			41	236
	177	14	0			41	235
	178	14	0			41	234
	179	14	0			41	233
	180	14	0			41	232
	181	14	0			41	231
	182	14	0			41	230
	183	14	0			41	229
	184	14	0			41	228
	185	14	0			41	227
	186	14	0			41	226
	187	15	1	0.892043	0.0159318	42	225
	188	15	0			42	224
	189	15	0			42	223
	190	15	0			42	222
	191	15	0			42	221
	192	15	0			42	220
	193	15	0			42	219
	194	15	0			42	218
	195	15	0			42	217
	196	15	0			42	216
	197	15	0			42	215
	198	16	1			43	214
	199	16	1			44	213
	200	16	1	0.879596	0.0172543	45	212
	201	17	1			46	211
	202	17	1	0.871298	0.0180617	47	210
	203	17	0			47	209
	204	17	0			47	208
	205	17	0			47	207
	206	17	0			47	206
	207	17	0			47	205
	208	18	0			47	204
	209	19	1	0.867027	0.0184712	48	203
	210	19	0			48	202
	211	19	0			48	201
	212	19	0			48	200
	213	20	1			49	199
	214	20	1	0.858357	0.0192771	50	198
	215	20	0			50	197
	216	21	1	0.853999	0.0196655	51	196
	217	21	0			51	195
	218	21	0			51	194
	219	21	0			51	193
	220	22	0			51	192
	221	22	0			51	191
	222	22	0			51	190
	223	22	0			51	189
	224	22	0			51	188
	225	22	0			51	187
	226	22	0			51	186
	227	23	1			52	185
	228	23	1	0.844817	0.020498	53	184
	229	23	0			53	183
	230	23	0			53	182
	231	23	0			53	181
	232	24	1	0.840149	0.0209094	54	180
	233	25	1	0.835482	0.0213079	55	179
	234	27	1	0.830814	0.021694	56	178
	235	27	0			56	177
	236	27	0			56	176
	237	27	0			56	175
	238	28	1	0.826067	0.0220834	57	174
	239	28	0			57	173
	240	29	0			57	172
	241	29	0			57	171
	242	29	0			57	170
	243	30	1	0.821207	0.0224817	58	169
	244	30	0			58	168
	245	30	0			58	167
	246	30	0			58	166
	247	30	0			58	165
	248	30	0			58	164
	249	31	1			59	163
	250	31	1	0.811193	0.0232962	60	162
	251	31	0			60	161
	252	31	0			60	160
	253	31	0			60	159
	254	31	0			60	158
	255	31	0			60	157
	256	31	0			60	156
	257	31	0			60	155
	258	32	1	0.805959	0.0237265	61	154
	259	32	0			61	153
	260	32	0			61	152
	261	32	0			61	151
	262	33	0			61	150
	263	33	0			61	149
	264	33	0			61	148
	265	33	0			61	147
	266	33	0			61	146
	267	33	0			61	145
	268	34	1			62	144
	269	34	1	0.794842	0.024667	63	143
	270	34	0			63	142
	271	34	0			63	141
	272	34	0			63	140
	273	34	0			63	139
	274	34	0			63	138
	275	34	0			63	137
	276	35	0			63	136
	277	35	0			63	135
	278	35	0			63	134
	279	35	0			63	133
	280	35	0			63	132
	281	35	0			63	131
	282	36	1	0.788775	0.0252139	64	130
	283	36	0			64	129
	284	36	0			64	128
	285	36	0			64	127
	286	36	0			64	126
	287	36	0			64	125
	288	36	0			64	124
	289	36	0			64	123
	290	36	0			64	122
	291	37	1	0.78231	0.0258228	65	121
	292	37	0			65	120
	293	37	0			65	119
	294	37	0			65	118
	295	37	0			65	117
	296	37	0			65	116
	297	38	1	0.775566	0.0264662	66	115
	298	38	0			66	114
	299	38	0			66	113
	300	38	0			66	112
	301	39	1			67	111
	302	39	1	0.761716	0.0277463	68	110
	303	39	0			68	109
	304	39	0			68	108
	305	39	0			68	107
	306	39	0			68	106
	307	39	0			68	105
	308	39	0			68	104
	309	40	0			68	103
	310	41	1	0.754321	0.0284454	69	102
	311	41	0			69	101
	312	41	0			69	100
	313	44	1			70	99
	314	44	1	0.739234	0.0298098	71	98
	315	44	0			71	97
	316	44	0			71	96
	317	45	0			71	95
	318	45	0			71	94
	319	45	0			71	93
	320	45	0			71	92
	321	46	1	0.731199	0.0305495	72	91
	322	46	0			72	90
	323	46	0			72	89
	324	46	0			72	88
	325	47	0			72	87
	326	47	0			72	86
	327	48	0			72	85
	328	48	0			72	84
	329	48	0			72	83
	330	49	1	0.72239	0.031426	73	82
	331	49	0			73	81
	332	49	0			73	80
	333	50	1			74	79
	334	50	1	0.70433	0.0331336	75	78
	335	50	0			75	77
	336	50	0			75	76
	337	50	0			75	75
	338	50	0			75	74
	339	50	0			75	73
	340	51	1	0.694682	0.0340555	76	72
	341	51	0			76	71
	342	52	0			76	70
	343	53	0			76	69
	344	53	0			76	68
	345	54	0			76	67
	346	55	0			76	66
	347	56	1	0.684156	0.0351284	77	65
	348	56	0			77	64
	349	56	0			77	63
	350	56	0			77	62
	351	56	0			77	61
	352	56	0			77	60
	353	56	0			77	59
	354	56	0			77	58
	355	57	0			77	57
	356	57	0			77	56
	357	58	1	0.671939	0.0365639	78	55
	358	58	0			78	54
	359	58	0			78	53
	360	58	0			78	52
	361	59	1	0.659017	0.0380757	79	51
	362	60	1	0.646095	0.0394609	80	50
	363	60	0			80	49
	364	60	0			80	48
	365	60	0			80	47
	366	60	0			80	46
	367	60	0			80	45
	368	60	0			80	44
	369	60	0			80	43
	370	60	0			80	42
	371	60	0			80	41
	372	61	0			80	40
	373	61	0			80	39
	374	62	0			80	38
	375	63	0			80	37
	376	63	0			80	36
	377	64	0			80	35
	378	65	0			80	34
	379	66	1	0.627092	0.042631	81	33
	380	66	0			81	32
	381	66	0			81	31
	382	66	0			81	30
	383	67	0			81	29
	384	68	0			81	28
	385	69	0			81	27
	386	70	0			81	26
	387	71	0			81	25
	388	71	0			81	24
	389	72	0			81	23
	390	75	0			81	22
	391	76	1	0.598588	0.0493102	82	21
	392	76	0			82	20
	393	76	0			82	19
	394	77	0			82	18
	395	79	1	0.565333	0.0566858	83	17
	396	80	0			83	16
	397	80	0			83	15
	398	81	1	0.527644	0.0642252	84	14
	399	83	0			84	13
	400	83	0			84	12
	401	84	0			84	11
	402	84	0			84	10
	403	84	0			84	9
	404	84	0			84	8
	405	84	0			84	7
	406	84	0			84	6
	407	84	0			84	5
	408	84	0			84	4
	409	84	0			84	3
	410	84	0			84	2
	411	84	0			84	1
	412	84	0			84	0
Q3	1	0	1			1	411
	2	0	1	0.995146	0.00342422	2	410
	3	0.2	1			3	409
	4	0.2	1			4	408
	5	0.2	1	0.987864	0.00539432	5	407
	6	1	1			6	406
	7	1	1			7	405
	8	1	1			8	404
	9	1	1			9	403
	10	1	1			10	402
	11	1	1			11	401
	12	1	1			12	400
	13	1	1			13	399
	14	1	1			14	398
	15	1	1	0.963592	0.00922773	15	397
	16	2	1	0.961165	0.00951835	16	396
	17	2	0			16	395
	18	3	1			17	394
	19	3	1			18	393
	20	3	1	0.953865	0.0103371	19	392
	21	4	1			20	391
	22	4	1	0.948998	0.0108421	21	390
	23	5	1			22	389
	24	5	1	0.944132	0.0113194	23	388
	25	5	0			23	387
	26	5	0			23	386
	27	6	1	0.941686	0.0115513	24	385
	28	6	0			24	384
	29	6	0			24	383
	30	6	0			24	382
	31	7	1	0.939221	0.0117812	25	381
	32	8	1			26	380
	33	8	1			27	379
	34	8	1	0.931825	0.0124381	28	378
	35	8	0			28	377
	36	9	1	0.929354	0.0126483	29	376
	37	9	0			29	375
	38	9	0			29	374
	39	9	0			29	373
	40	9	0			29	372
	41	9	0			29	371
	42	9	0			29	370
	43	9	0			29	369
	44	9	0			29	368
	45	9	0			29	367
	46	9	0			29	366
	47	9	0			29	365
	48	9	0			29	364
	49	10	1			30	363
	50	10	1	0.924247	0.0130841	31	362
	51	10	0			31	361
	52	10	0			31	360
	53	10	0			31	359
	54	10	0			31	358
	55	10	0			31	357
	56	10	0			31	356
	57	10	0			31	355
	58	10	0			31	354
	59	10	0			31	353
	60	10	0			31	352
	61	10	0			31	351
	62	10	0			31	350
	63	10	0			31	349
	64	10	0			31	348
	65	10	0			31	347
	66	10	0			31	346
	67	10	0			31	345
	68	10	0			31	344
	69	10	0			31	343
	70	10	0			31	342
	71	10	0			31	341
	72	10	0			31	340
	73	10	0			31	339
	74	10	0			31	338
	75	10	0			31	337
	76	10	0			31	336
	77	10	0			31	335
	78	10	0			31	334
	79	10	0			31	333
	80	10	0			31	332
	81	10	0			31	331
	82	10	0			31	330
	83	10	0			31	329
	84	10	0			31	328
	85	11	1	0.921429	0.0133442	32	327
	86	11	0			32	326
	87	11	0			32	325
	88	11	0			32	324
	89	11	0			32	323
	90	11	0			32	322
	91	11	0			32	321
	92	11	0			32	320
	93	11	0			32	319
	94	11	0			32	318
	95	11	0			32	317
	96	11	0			32	316
	97	11	0			32	315
	98	11	0			32	314
	99	11	0			32	313
	100	11	0			32	312
	101	11	0			32	311
	102	11	0			32	310
	103	11	0			32	309
	104	11	0			32	308
	105	12	1			33	307
	106	12	1			34	306
	107	12	1			35	305
	108	12	1			36	304
	109	12	1	0.906471	0.014709	37	303
	110	12	0			37	302
	111	12	0			37	301
	112	12	0			37	300
	113	12	0			37	299
	114	12	0			37	298
	115	12	0			37	297
	116	12	0			37	296
	117	12	0			37	295
	118	12	0			37	294
	119	12	0			37	293
	120	12	0			37	292
	121	12	0			37	291
	122	12	0			37	290
	123	12	0			37	289
	124	12	0			37	288
	125	12	0			37	287
	126	12	0			37	286
	127	12	0			37	285
	128	12	0			37	284
	129	12	0			37	283
	130	12	0			37	282
	131	12	0			37	281
	132	12	0			37	280
	133	12	0			37	279
	134	12	0			37	278
	135	12	0			37	277
	136	12	0			37	276
	137	12	0			37	275
	138	12	0			37	274
	139	12	0			37	273
	140	12	0			37	272
	141	12	0			37	271
	142	13	1	0.903126	0.0150303	38	270
	143	13	0			38	269
	144	13	0			38	268
	145	13	0			38	267
	146	13	0			38	266
	147	13	0			38	265
	148	13	0			38	264
	149	13	0			38	263
	150	13	0			38	262
	151	13	0			38	261
	152	13	0			38	260
	153	13	0			38	259
	154	13	0			38	258
	155	13	0			38	257
	156	14	1			39	256
	157	14	1			40	255
	158	14	1	0.892584	0.01604	41	254
	159	14	0			41	253
	160	14	0			41	252
	161	14	0			41	251
	162	14	0			41	250
	163	14	0			41	249
	164	14	0			41	248
	165	14	0			41	247
	166	14	0			41	246
	167	14	0			41	245
	168	14	0			41	244
	169	14	0			41	243
	170	14	0			41	242
	171	14	0			41	241
	172	14	0			41	240
	173	14	0			41	239
	174	14	0			41	238
	175	14	0			41	237
	176	14	0			41	236
	177	14	0			41	235
	178	14	0			41	234
	179	15	1			42	233
	180	15	1			43	232
	181	15	1	0.88114	0.0171411	44	231
	182	15	0			44	230
	183	15	0			44	229
	184	15	0			44	228
	185	15	0			44	227
	186	16	0			44	226
	187	16	0			44	225
	188	16	0			44	224
	189	16	0			44	223
	190	17	1			45	222
	191	17	1			46	221
	192	17	1			47	220
	193	17	1			48	219
	194	17	1	0.861384	0.0188971	49	218
	195	17	0			49	217
	196	17	0			49	216
	197	17	0			49	215
	198	17	0			49	214
	199	17	0			49	213
	200	17	0			49	212
	201	17	0			49	211
	202	18	1			50	210
	203	18	1	0.853219	0.0195801	51	209
	204	18	0			51	208
	205	19	1	0.849117	0.019911	52	207
	206	19	0			52	206
	207	19	0			52	205
	208	19	0			52	204
	209	20	1	0.844955	0.0202438	53	203
	210	20	0			53	202
	211	21	1	0.840772	0.0205712	54	201
	212	21	0			54	200
	213	21	0			54	199
	214	21	0			54	198
	215	21	0			54	197
	216	22	1	0.836504	0.0209048	55	196
	217	22	0			55	195
	218	22	0			55	194
	219	23	1			56	193
	220	23	1	0.82788	0.0215603	57	192
	221	23	0			57	191
	222	23	0			57	190
	223	23	0			57	189
	224	23	0			57	188
	225	24	1	0.823477	0.0218908	58	187
	226	24	0			58	186
	227	24	0			58	185
	228	24	0			58	184
	229	25	1	0.819001	0.0222246	59	183
	230	26	1	0.814526	0.0225492	60	182
	231	26	0			60	181
	232	26	0			60	180
	233	26	0			60	179
	234	27	1	0.809975	0.0228778	61	178
	235	27	0			61	177
	236	28	0			61	176
	237	29	1	0.805373	0.0232061	62	175
	238	29	0			62	174
	239	29	0			62	173
	240	29	0			62	172
	241	30	0			62	171
	242	30	0			62	170
	243	30	0			62	169
	244	30	0			62	168
	245	30	0			62	167
	246	30	0			62	166
	247	31	0			62	165
	248	31	0			62	164
	249	31	0			62	163
	250	31	0			62	162
	251	31	0			62	161
	252	32	0			62	160
	253	32	0			62	159
	254	33	1			63	158
	255	33	1	0.795243	0.0239943	64	157
	256	33	0			64	156
	257	33	0			64	155
	258	33	0			64	154
	259	33	0			64	153
	260	33	0			64	152
	261	33	0			64	151
	262	33	0			64	150
	263	34	1	0.789941	0.024413	65	149
	264	34	0			65	148
	265	34	0			65	147
	266	34	0			65	146
	267	35	1	0.784531	0.0248381	66	145
	268	35	0			66	144
	269	35	0			66	143
	270	35	0			66	142
	271	35	0			66	141
	272	35	0			66	140
	273	35	0			66	139
	274	36	1	0.778886	0.0252926	67	138
	275	36	0			67	137
	276	36	0			67	136
	277	36	0			67	135
	278	36	0			67	134
	279	36	0			67	133
	280	36	0			67	132
	281	36	0			67	131
	282	36	0			67	130
	283	37	1			68	129
	284	37	1	0.766904	0.0262845	69	128
	285	37	0			69	127
	286	37	0			69	126
	287	37	0			69	125
	288	37	0			69	124
	289	38	1	0.760719	0.0267902	70	123
	290	38	0			70	122
	291	38	0			70	121
	292	39	0			70	120
	293	39	0			70	119
	294	40	1	0.754326	0.0273172	71	118
	295	40	0			71	117
	296	40	0			71	116
	297	41	0			71	115
	298	41	0			71	114
	299	42	1	0.747709	0.0278674	72	113
	300	42	0			72	112
	301	42	0			72	111
	302	42	0			72	110
	303	42	0			72	109
	304	43	0			72	108
	305	44	0			72	107
	306	45	1			73	106
	307	45	1	0.733734	0.029046	74	105
	308	45	0			74	104
	309	45	0			74	103
	310	45	0			74	102
	311	45	0			74	101
	312	45	0			74	100
	313	46	1			75	99
	314	46	1	0.719059	0.0302618	76	98
	315	46	0			76	97
	316	46	0			76	96
	317	46	0			76	95
	318	46	0			76	94
	319	47	0			76	93
	320	47	0			76	92
	321	47	0			76	91
	322	48	1	0.711157	0.0309437	77	90
	323	48	0			77	89
	324	48	0			77	88
	325	48	0			77	87
	326	48	0			77	86
	327	48	0			77	85
	328	49	0			77	84
	329	49	0			77	83
	330	49	0			77	82
	331	49	0			77	81
	332	49	0			77	80
	333	50	1			78	79
	334	50	1	0.693378	0.0326241	79	78
	335	50	0			79	77
	336	50	0			79	76
	337	50	0			79	75
	338	51	1	0.684133	0.0334734	80	74
	339	51	0			80	73
	340	51	0			80	72
	341	51	0			80	71
	342	51	0			80	70
	343	53	0			80	69
	344	53	0			80	68
	345	53	0			80	67
	346	54	1	0.673922	0.0344961	81	66
	347	54	0			81	65
	348	54	0			81	64
	349	55	0			81	63
	350	55	0			81	62
	351	55	0			81	61
	352	56	0			81	60
	353	57	1	0.66269	0.0357029	82	59
	354	57	0			82	58
	355	57	0			82	57
	356	58	1	0.651064	0.036921	83	56
	357	58	0			83	55
	358	58	0			83	54
	359	58	0			83	53
	360	58	0			83	52
	361	58	0			83	51
	362	58	0			83	50
	363	58	0			83	49
	364	59	0			83	48
	365	59	0			83	47
	366	60	0			83	46
	367	60	0			83	45
	368	60	0			83	44
	369	60	0			83	43
	370	60	0			83	42
	371	60	0			83	41
	372	61	0			83	40
	373	61	0			83	39
	374	61	0			83	38
	375	62	0			83	37
	376	62	0			83	36
	377	62	0			83	35
	378	62	0			83	34
	379	63	0			83	33
	380	64	0			83	32
	381	65	0			83	31
	382	66	0			83	30
	383	67	0			83	29
	384	67	0			83	28
	385	67	0			83	27
	386	67	0			83	26
	387	68	0			83	25
	388	68	0			83	24
	389	68	0			83	23
	390	68	0			83	22
	391	68	0			83	21
	392	69	0			83	20
	393	70	0			83	19
	394	72	0			83	18
	395	73	0			83	17
	396	73	0			83	16
	397	73	0			83	15
	398	74	0			83	14
	399	74	0			83	13
	400	75	0			83	12
	401	75	0			83	11
	402	82	0			83	10
	403	83	0			83	9
	404	83	0			83	8
	405	84	0			83	7
	406	84	0			83	6
	407	84	0			83	5
	408	84	0			83	4
	409	84	0			83	3
	410	84	0			83	2
	411	84	0			83	1
	412	84	0			83	0
Q4	1	0	1			1	410
	2	0	1			2	409
	3	0	1			3	408
	4	0	1			4	407
	5	0	1			5	406
	6	0	1			6	405
	7	0	1	0.982968	0.0063823	7	404
	8	0.2	1			8	403
	9	0.2	1			9	402
	10	0.2	1			10	401
	11	0.2	1	0.973236	0.00796093	11	400
	12	0.8	1	0.970803	0.00830452	12	399
	13	1	1			13	398
	14	1	1			14	397
	15	1	1			15	396
	16	1	1			16	395
	17	1	1			17	394
	18	1	1			18	393
	19	1	1			19	392
	20	1	1			20	391
	21	1	1			21	390
	22	1	1			22	389
	23	1	1			23	388
	24	1	1			24	387
	25	1	1			25	386
	26	1	1			26	385
	27	1	1			27	384
	28	1	1			28	383
	29	1	1	0.92944	0.0126319	29	382
	30	2	1			30	381
	31	2	1			31	380
	32	2	1			32	379
	33	2	1			33	378
	34	2	1			34	377
	35	2	1			35	376
	36	2	1			36	375
	37	2	1			37	374
	38	2	1	0.907543	0.0142884	38	373
	39	2	0			38	372
	40	2	0			38	371
	41	3	1			39	370
	42	3	1			40	369
	43	3	1			41	368
	44	3	1			42	367
	45	3	1			43	366
	46	3	1			44	365
	47	3	1			45	364
	48	3	1			46	363
	49	3	1			47	362
	50	3	1			48	361
	51	3	1	0.880634	0.0160032	49	360
	52	3	0			49	359
	53	4	1	0.878181	0.0161455	50	358
	54	5	1			51	357
	55	5	1			52	356
	56	5	1			53	355
	57	5	1			54	354
	58	5	1	0.865916	0.016826	55	353
	59	6	1			56	352
	60	6	1			57	351
	61	6	1			58	350
	62	6	1			59	349
	63	6	1			60	348
	64	6	1	0.851198	0.0175802	61	347
	65	6	0			61	346
	66	7	1			62	345
	67	7	1	0.846278	0.0178195	63	344
	68	8	1	0.843818	0.0179367	64	343
	69	8	0			64	342
	70	8	0			64	341
	71	9	1			65	340
	72	9	1			66	339
	73	9	1			67	338
	74	9	1	0.83392	0.0183964	68	337
	75	9	0			68	336
	76	9	0			68	335
	77	9	0			68	334
	78	9	0			68	333
	79	9	0			68	332
	80	9	0			68	331
	81	9	0			68	330
	82	9	0			68	329
	83	9	0			68	328
	84	9	0			68	327
	85	9	0			68	326
	86	10	1			69	325
	87	10	1			70	324
	88	10	1			71	323
	89	10	1			72	322
	90	10	1	0.821129	0.0189827	73	321
	91	10	0			73	320
	92	10	0			73	319
	93	10	0			73	318
	94	10	0			73	317
	95	10	0			73	316
	96	10	0			73	315
	97	10	0			73	314
	98	10	0			73	313
	99	10	0			73	312
	100	10	0			73	311
	101	10	0			73	310
	102	10	0			73	309
	103	10	0			73	308
	104	10	0			73	307
	105	10	0			73	306
	106	10	0			73	305
	107	10	0			73	304
	108	10	0			73	303
	109	10	0			73	302
	110	10	0			73	301
	111	10	0			73	300
	112	10	0			73	299
	113	11	1			74	298
	114	11	1	0.815637	0.0192489	75	297
	115	11	0			75	296
	116	11	0			75	295
	117	11	0			75	294
	118	11	0			75	293
	119	11	0			75	292
	120	11	0			75	291
	121	11	0			75	290
	122	11	0			75	289
	123	11	0			75	288
	124	11	0			75	287
	125	11	0			75	286
	126	11	0			75	285
	127	11	0			75	284
	128	11	0			75	283
	129	11	0			75	282
	130	11	0			75	281
	131	11	0			75	280
	132	11	0			75	279
	133	11	0			75	278
	134	11	0			75	277
	135	11	0			75	276
	136	11	0			75	275
	137	11	0			75	274
	138	11	0			75	273
	139	11	0			75	272
	140	12	1			76	271
	141	12	1			77	270
	142	12	1	0.806641	0.0197249	78	269
	143	12	0			78	268
	144	12	0			78	267
	145	12	0			78	266
	146	12	0			78	265
	147	12	0			78	264
	148	12	0			78	263
	149	12	0			78	262
	150	12	0			78	261
	151	12	0			78	260
	152	12	0			78	259
	153	12	0			78	258
	154	12	0			78	257
	155	12	0			78	256
	156	12	0			78	255
	157	12	0			78	254
	158	12	0			78	253
	159	12	0			78	252
	160	12	0			78	251
	161	12	0			78	250
	162	12	0			78	249
	163	12	0			78	248
	164	12	0			78	247
	165	12	0			78	246
	166	12	0			78	245
	167	12	0			78	244
	168	13	1			79	243
	169	13	1			80	242
	170	13	1			81	241
	171	13	1	0.793417	0.0204797	82	240
	172	13	0			82	239
	173	13	0			82	238
	174	13	0			82	237
	175	13	0			82	236
	176	13	0			82	235
	177	13	0			82	234
	178	13	0			82	233
	179	14	1			83	232
	180	14	1			84	231
	181	14	1			85	230
	182	14	1			86	229
	183	14	1			87	228
	184	14	1			88	227
	185	14	1	0.769581	0.021756	89	226
	186	14	0			89	225
	187	14	0			89	224
	188	14	0			89	223
	189	14	0			89	222
	190	14	0			89	221
	191	14	0			89	220
	192	14	0			89	219
	193	14	0			89	218
	194	14	0			89	217
	195	14	0			89	216
	196	14	0			89	215
	197	14	0			89	214
	198	14	0			89	213
	199	14	0			89	212
	200	14	0			89	211
	201	14	0			89	210
	202	14	0			89	209
	203	14	0			89	208
	204	14	0			89	207
	205	14	0			89	206
	206	14	0			89	205
	207	15	1			90	204
	208	15	1			91	203
	209	15	1	0.758319	0.0223882	92	202
	210	15	0			92	201
	211	15	0			92	200
	212	15	0			92	199
	213	16	1	0.754508	0.0225977	93	198
	214	16	0			93	197
	215	16	0			93	196
	216	17	1			94	195
	217	17	1			95	194
	218	17	1			96	193
	219	17	1	0.73911	0.0234114	97	192
	220	17	0			97	191
	221	17	0			97	190
	222	17	0			97	189
	223	17	0			97	188
	224	18	1			98	187
	225	18	1			99	186
	226	18	1			100	185
	227	18	1	0.723384	0.0241977	101	184
	228	18	0			101	183
	229	19	0			101	182
	230	19	0			101	181
	231	19	0			101	180
	232	20	1			102	179
	233	20	1			103	178
	234	20	1	0.711328	0.0247753	104	177
	235	20	0			104	176
	236	21	1	0.707286	0.024962	105	175
	237	22	1	0.703244	0.0251445	106	174
	238	22	0			106	173
	239	22	0			106	172
	240	23	1	0.699156	0.0253285	107	171
	241	23	0			107	170
	242	25	0			107	169
	243	26	1	0.695019	0.0255143	108	168
	244	26	0			108	167
	245	26	0			108	166
	246	26	0			108	165
	247	27	0			108	164
	248	27	0			108	163
	249	27	0			108	162
	250	27	0			108	161
	251	28	0			108	160
	252	28	0			108	159
	253	28	0			108	158
	254	28	0			108	157
	255	28	0			108	156
	256	28	0			108	155
	257	28	0			108	154
	258	29	1	0.690506	0.0257446	109	153
	259	29	0			109	152
	260	29	0			109	151
	261	29	0			109	150
	262	29	0			109	149
	263	30	1			110	148
	264	30	1	0.681237	0.02622	111	147
	265	30	0			111	146
	266	30	0			111	145
	267	31	1			112	144
	268	31	1	0.671841	0.0266869	113	143
	269	31	0			113	142
	270	31	0			113	141
	271	31	0			113	140
	272	31	0			113	139
	273	31	0			113	138
	274	31	0			113	137
	275	32	0			113	136
	276	32	0			113	135
	277	32	0			113	134
	278	33	0			113	133
	279	33	0			113	132
	280	33	0			113	131
	281	33	0			113	130
	282	33	0			113	129
	283	34	1	0.666633	0.0269834	114	128
	284	34	0			114	127
	285	34	0			114	126
	286	34	0			114	125
	287	35	1			115	124
	288	35	1			116	123
	289	35	1	0.650633	0.0278721	117	122
	290	35	0			117	121
	291	35	0			117	120
	292	35	0			117	119
	293	35	0			117	118
	294	36	1	0.64512	0.028176	118	117
	295	36	0			118	116
	296	36	0			118	115
	297	36	0			118	114
	298	36	0			118	113
	299	37	0			118	112
	300	37	0			118	111
	301	37	0			118	110
	302	37	0			118	109
	303	37	0			118	108
	304	37	0			118	107
	305	37	0			118	106
	306	38	1	0.639034	0.0285599	119	105
	307	38	0			119	104
	308	38	0			119	103
	309	38	0			119	102
	310	40	0			119	101
	311	41	0			119	100
	312	41	0			119	99
	313	41	0			119	98
	314	42	1			120	97
	315	42	1			121	96
	316	42	1	0.619471	0.0298354	122	95
	317	42	0			122	94
	318	44	0			122	93
	319	44	0			122	92
	320	44	0			122	91
	321	45	0			122	90
	322	45	0			122	89
	323	45	0			122	88
	324	45	0			122	87
	325	45	0			122	86
	326	46	0			122	85
	327	46	0			122	84
	328	46	0			122	83
	329	46	0			122	82
	330	46	0			122	81
	331	47	1	0.611824	0.0304315	123	80
	332	47	0			123	79
	333	47	0			123	78
	334	47	0			123	77
	335	47	0			123	76
	336	47	0			123	75
	337	47	0			123	74
	338	48	1			124	73
	339	48	1			125	72
	340	48	1	0.58702	0.0323924	126	71
	341	48	0			126	70
	342	48	0			126	69
	343	49	1	0.578512	0.0330213	127	68
	344	49	0			127	67
	345	49	0			127	66
	346	49	0			127	65
	347	50	1			128	64
	348	50	1	0.560712	0.0343204	129	63
	349	50	0			129	62
	350	50	0			129	61
	351	50	0			129	60
	352	51	1	0.551367	0.0349976	130	59
	353	51	0			130	58
	354	51	0			130	57
	355	51	0			130	56
	356	53	1	0.541521	0.0357307	131	55
	357	53	0			131	54
	358	53	0			131	53
	359	54	1	0.531304	0.0364882	132	52
	360	54	0			132	51
	361	55	0			132	50
	362	55	0			132	49
	363	57	0			132	48
	364	58	1			133	47
	365	58	1	0.509166	0.0381782	134	46
	366	58	0			134	45
	367	59	0			134	44
	368	59	0			134	43
	369	59	0			134	42
	370	59	0			134	41
	371	59	0			134	40
	372	60	1	0.496437	0.0392886	135	39
	373	60	0			135	38
	374	60	0			135	37
	375	60	0			135	36
	376	60	0			135	35
	377	60	0			135	34
	378	60	0			135	33
	379	60	0			135	32
	380	60	0			135	31
	381	61	0			135	30
	382	61	0			135	29
	383	61	0			135	28
	384	62	1	0.478707	0.0416944	136	27
	385	63	0			136	26
	386	63	0			136	25
	387	67	0			136	24
	388	69	1	0.458761	0.044473	137	23
	389	69	0			137	22
	390	69	0			137	21
	391	70	0			137	20
	392	72	0			137	19
	393	77	0			137	18
	394	80	1	0.433274	0.0487614	138	17
	395	81	0			138	16
	396	82	0			138	15
	397	82	0			138	14
	398	83	0			138	13
	399	83	0			138	12
	400	83	0			138	11
	401	83	0			138	10
	402	83	0			138	9
	403	83	0			138	8
	404	84	0			138	7
	405	84	0			138	6
	406	84	0			138	5
	407	84	0			138	4
	408	84	0			138	3
	409	84	0			138	2
	410	84	0			138	1
	411	84	0			138	0

## Sheet: Figure S2b
The HR (95% CI) for incident (7-year) risk for cardiac death and transplantation according to TMAO quartiles
	Quartile 1	Quartile 2	Quartile 3	Quartile 4
Unadjusted	1	1.03 (0.76-1.40)	1.01 (0.74-1.37)	1.84 (1.40-2.42）
Adjusted model 1	1	1.20 (0.71-2.03)	1.07 (0.65-1.75)	1.78 (1.12-2.82）
Adjusted model 2	1	1.20 (0.71-2.03)	1.02 (0.62-1.69)	1.76 (1.11-2.78)

## Sheet: Figure S2c
The HR (95% CI) for incident (7-year) risk for cardiac death and transplantation according to TMAVA quartiles
	Quartile 1	Quartile 2	Quartile 3	Quartile 4
Unadjusted	1	1.12 (0.83-1.53)	1.42 (1.06-1.91)	1.76 (1.33-2.34)
Adjusted model 2	1	1.43 (0.85-2.40)	1.45 (0.87-2.43)	1.75 (1.06-2.86)
Adjusted model 3	1	1.43 (0.85-2.41)	1.43 (0.86-2.39)	1.65 (1.00-2.72)

## Sheet: Figure S2d
Survival Table
TMAVA&TMAO		Time	Status	Cumulative Proportion Surviving at the Time		N of Cumulative Events	N of Remaining Cases
				Estimate	Std. Error
lowTMAVA&lowTMAO	1	0	1			1	517
	2	0	1	0.996139	0.00272487	2	516
	3	0.2	1			3	515
	4	0.2	1			4	514
	5	0.2	1	0.990347	0.00429585	5	513
	6	1	1			6	512
	7	1	1			7	511
	8	1	1			8	510
	9	1	1			9	509
	10	1	1			10	508
	11	1	1			11	507
	12	1	1			12	506
	13	1	1			13	505
	14	1	1			14	504
	15	1	1	0.971042	0.00736775	15	503
	16	2	1			16	502
	17	2	1			17	501
	18	2	1			18	500
	19	2	1			19	499
	20	2	1			20	498
	21	2	1			21	497
	22	2	1			22	496
	23	2	1	0.955598	0.00905049	23	495
	24	2	0			23	494
	25	2	0			23	493
	26	2	0			23	492
	27	3	1			24	491
	28	3	1			25	490
	29	3	1			26	489
	30	3	1			27	488
	31	3	1			28	487
	32	3	1			29	486
	33	3	1	0.942003	0.0102776	30	485
	34	3	0			30	484
	35	4	1			31	483
	36	4	1			32	482
	37	4	1	0.936164	0.0107525	33	481
	38	5	1	0.934217	0.0109049	34	480
	39	5	0			34	479
	40	5	0			34	478
	41	6	1			35	477
	42	6	1			36	476
	43	6	1	0.928354	0.0113497	37	475
	44	7	1			38	474
	45	7	1	0.924445	0.0116336	39	473
	46	8	1			40	472
	47	8	1	0.920536	0.0119082	41	471
	48	9	0			41	470
	49	9	0			41	469
	50	9	0			41	468
	51	9	0			41	467
	52	9	0			41	466
	53	9	0			41	465
	54	9	0			41	464
	55	9	0			41	463
	56	9	0			41	462
	57	9	0			41	461
	58	9	0			41	460
	59	9	0			41	459
	60	10	0			41	458
	61	10	0			41	457
	62	10	0			41	456
	63	10	0			41	455
	64	10	0			41	454
	65	10	0			41	453
	66	10	0			41	452
	67	10	0			41	451
	68	10	0			41	450
	69	10	0			41	449
	70	10	0			41	448
	71	10	0			41	447
	72	10	0			41	446
	73	10	0			41	445
	74	10	0			41	444
	75	10	0			41	443
	76	10	0			41	442
	77	10	0			41	441
	78	10	0			41	440
	79	10	0			41	439
	80	10	0			41	438
	81	10	0			41	437
	82	10	0			41	436
	83	10	0			41	435
	84	10	0			41	434
	85	10	0			41	433
	86	10	0			41	432
	87	10	0			41	431
	88	10	0			41	430
	89	10	0			41	429
	90	10	0			41	428
	91	10	0			41	427
	92	10	0			41	426
	93	10	0			41	425
	94	10	0			41	424
	95	10	0			41	423
	96	10	0			41	422
	97	10	0			41	421
	98	10	0			41	420
	99	10	0			41	419
	100	10	0			41	418
	101	10	0			41	417
	102	10	0			41	416
	103	10	0			41	415
	104	10	0			41	414
	105	10	0			41	413
	106	10	0			41	412
	107	10	0			41	411
	108	10	0			41	410
	109	10	0			41	409
	110	11	1			42	408
	111	11	1			43	407
	112	11	1			44	406
	113	11	1	0.911534	0.0126139	45	405
	114	11	0			45	404
	115	11	0			45	403
	116	11	0			45	402
	117	11	0			45	401
	118	11	0			45	400
	119	11	0			45	399
	120	11	0			45	398
	121	11	0			45	397
	122	11	0			45	396
	123	11	0			45	395
	124	11	0			45	394
	125	11	0			45	393
	126	11	0			45	392
	127	11	0			45	391
	128	11	0			45	390
	129	11	0			45	389
	130	11	0			45	388
	131	11	0			45	387
	132	11	0			45	386
	133	12	1	0.909172	0.0128004	46	385
	134	12	0			46	384
	135	12	0			46	383
	136	12	0			46	382
	137	12	0			46	381
	138	12	0			46	380
	139	12	0			46	379
	140	12	0			46	378
	141	12	0			46	377
	142	12	0			46	376
	143	12	0			46	375
	144	12	0			46	374
	145	12	0			46	373
	146	12	0			46	372
	147	12	0			46	371
	148	12	0			46	370
	149	12	0			46	369
	150	12	0			46	368
	151	12	0			46	367
	152	12	0			46	366
	153	12	0			46	365
	154	12	0			46	364
	155	12	0			46	363
	156	12	0			46	362
	157	12	0			46	361
	158	12	0			46	360
	159	12	0			46	359
	160	12	0			46	358
	161	12	0			46	357
	162	12	0			46	356
	163	12	0			46	355
	164	12	0			46	354
	165	12	0			46	353
	166	12	0			46	352
	167	12	0			46	351
	168	12	0			46	350
	169	12	0			46	349
	170	12	0			46	348
	171	13	1			47	347
	172	13	1			48	346
	173	13	1	0.901334	0.0134661	49	345
	174	13	0			49	344
	175	13	0			49	343
	176	13	0			49	342
	177	13	0			49	341
	178	13	0			49	340
	179	13	0			49	339
	180	13	0			49	338
	181	13	0			49	337
	182	13	0			49	336
	183	13	0			49	335
	184	14	1			50	334
	185	14	1	0.895953	0.0139129	51	333
	186	14	0			51	332
	187	14	0			51	331
	188	14	0			51	330
	189	14	0			51	329
	190	14	0			51	328
	191	14	0			51	327
	192	14	0			51	326
	193	14	0			51	325
	194	14	0			51	324
	195	14	0			51	323
	196	14	0			51	322
	197	14	0			51	321
	198	14	0			51	320
	199	14	0			51	319
	200	14	0			51	318
	201	14	0			51	317
	202	14	0			51	316
	203	14	0			51	315
	204	14	0			51	314
	205	14	0			51	313
	206	14	0			51	312
	207	14	0			51	311
	208	14	0			51	310
	209	14	0			51	309
	210	14	0			51	308
	211	14	0			51	307
	212	14	0			51	306
	213	14	0			51	305
	214	14	0			51	304
	215	14	0			51	303
	216	14	0			51	302
	217	14	0			51	301
	218	14	0			51	300
	219	15	1	0.892967	0.0141835	52	299
	220	15	0			52	298
	221	15	0			52	297
	222	15	0			52	296
	223	15	0			52	295
	224	15	0			52	294
	225	15	0			52	293
	226	15	0			52	292
	227	15	0			52	291
	228	16	1			53	290
	229	16	1			54	289
	230	16	1	0.883761	0.0150001	55	288
	231	16	0			55	287
	232	16	0			55	286
	233	17	1	0.880671	0.0152626	56	285
	234	17	0			56	284
	235	17	0			56	283
	236	17	0			56	282
	237	17	0			56	281
	238	17	0			56	280
	239	17	0			56	279
	240	17	0			56	278
	241	17	0			56	277
	242	18	0			56	276
	243	19	1			57	275
	244	19	1	0.874289	0.015805	58	274
	245	19	0			58	273
	246	19	0			58	272
	247	20	0			58	271
	248	20	0			58	270
	249	21	1	0.871051	0.0160747	59	269
	250	21	0			59	268
	251	21	0			59	267
	252	21	0			59	266
	253	22	1			60	265
	254	22	1	0.864502	0.0166076	61	264
	255	22	0			61	263
	256	22	0			61	262
	257	22	0			61	261
	258	22	0			61	260
	259	22	0			61	259
	260	22	0			61	258
	261	23	1			62	257
	262	23	1	0.8578	0.0171416	63	256
	263	23	0			63	255
	264	23	0			63	254
	265	23	0			63	253
	266	23	0			63	252
	267	23	0			63	251
	268	23	0			63	250
	269	23	0			63	249
	270	24	1			64	248
	271	24	1	0.85091	0.0176827	65	247
	272	25	1	0.847465	0.0179435	66	246
	273	26	1	0.84402	0.0181983	67	245
	274	26	0			67	244
	275	26	0			67	243
	276	27	1			68	242
	277	27	1	0.837074	0.0186997	69	241
	278	27	0			69	240
	279	27	0			69	239
	280	27	0			69	238
	281	28	1	0.833557	0.018949	70	237
	282	28	0			70	236
	283	28	0			70	235
	284	29	1	0.83001	0.0191975	71	234
	285	29	0			71	233
	286	29	0			71	232
	287	29	0			71	231
	288	29	0			71	230
	289	29	0			71	229
	290	30	1	0.826385	0.0194528	72	228
	291	30	0			72	227
	292	30	0			72	226
	293	30	0			72	225
	294	30	0			72	224
	295	30	0			72	223
	296	30	0			72	222
	297	30	0			72	221
	298	30	0			72	220
	299	30	0			72	219
	300	31	1			73	218
	301	31	1	0.818838	0.0199937	74	217
	302	31	0			74	216
	303	31	0			74	215
	304	31	0			74	214
	305	31	0			74	213
	306	31	0			74	212
	307	31	0			74	211
	308	31	0			74	210
	309	31	0			74	209
	310	31	0			74	208
	311	32	1	0.814901	0.0202814	75	207
	312	32	0			75	206
	313	32	0			75	205
	314	32	0			75	204
	315	32	0			75	203
	316	32	0			75	202
	317	33	0			75	201
	318	33	0			75	200
	319	33	0			75	199
	320	33	0			75	198
	321	33	0			75	197
	322	33	0			75	196
	323	33	0			75	195
	324	33	0			75	194
	325	33	0			75	193
	326	34	1			76	192
	327	34	1	0.806457	0.0209318	77	191
	328	34	0			77	190
	329	34	0			77	189
	330	34	0			77	188
	331	34	0			77	187
	332	34	0			77	186
	333	35	0			77	185
	334	35	0			77	184
	335	35	0			77	183
	336	35	0			77	182
	337	35	0			77	181
	338	35	0			77	180
	339	35	0			77	179
	340	35	0			77	178
	341	35	0			77	177
	342	35	0			77	176
	343	36	1			78	175
	344	36	1	0.797293	0.0216739	79	174
	345	36	0			79	173
	346	36	0			79	172
	347	36	0			79	171
	348	36	0			79	170
	349	36	0			79	169
	350	36	0			79	168
	351	36	0			79	167
	352	36	0			79	166
	353	36	0			79	165
	354	36	0			79	164
	355	36	0			79	163
	356	36	0			79	162
	357	36	0			79	161
	358	37	1	0.79234	0.0220977	80	160
	359	37	0			80	159
	360	37	0			80	158
	361	37	0			80	157
	362	37	0			80	156
	363	37	0			80	155
	364	37	0			80	154
	365	37	0			80	153
	366	37	0			80	152
	367	37	0			80	151
	368	37	0			80	150
	369	37	0			80	149
	370	38	1	0.787023	0.0225802	81	148
	371	38	0			81	147
	372	38	0			81	146
	373	38	0			81	145
	374	38	0			81	144
	375	38	0			81	143
	376	39	1	0.781519	0.0230833	82	142
	377	39	0			82	141
	378	39	0			82	140
	379	39	0			82	139
	380	39	0			82	138
	381	39	0			82	137
	382	39	0			82	136
	383	39	0			82	135
	384	39	0			82	134
	385	39	0			82	133
	386	39	0			82	132
	387	39	0			82	131
	388	39	0			82	130
	389	40	0			82	129
	390	40	0			82	128
	391	41	1	0.775413	0.0236967	83	127
	392	41	0			83	126
	393	41	0			83	125
	394	42	0			83	124
	395	43	0			83	123
	396	44	1			84	122
	397	44	1	0.762805	0.0249322	85	121
	398	44	0			85	120
	399	44	0			85	119
	400	44	0			85	118
	401	44	0			85	117
	402	44	0			85	116
	403	45	0			85	115
	404	45	0			85	114
	405	46	1	0.756114	0.0255956	86	113
	406	46	0			86	112
	407	46	0			86	111
	408	47	0			86	110
	409	47	0			86	109
	410	47	0			86	108
	411	47	0			86	107
	412	48	0			86	106
	413	48	0			86	105
	414	48	0			86	104
	415	48	0			86	103
	416	48	0			86	102
	417	48	0			86	101
	418	49	1	0.748628	0.0264143	87	100
	419	49	0			87	99
	420	49	0			87	98
	421	49	0			87	97
	422	49	0			87	96
	423	49	0			87	95
	424	50	1	0.740747	0.0272864	88	94
	425	50	0			88	93
	426	50	0			88	92
	427	50	0			88	91
	428	50	0			88	90
	429	50	0			88	89
	430	50	0			88	88
	431	51	1	0.73233	0.0282449	89	87
	432	51	0			89	86
	433	52	1	0.723814	0.0291719	90	85
	434	52	0			90	84
	435	53	0			90	83
	436	53	0			90	82
	437	53	0			90	81
	438	54	0			90	80
	439	54	0			90	79
	440	54	0			90	78
	441	55	0			90	77
	442	55	0			90	76
	443	55	0			90	75
	444	55	0			90	74
	445	56	1	0.714033	0.0303733	91	73
	446	56	0			91	72
	447	56	0			91	71
	448	56	0			91	70
	449	56	0			91	69
	450	56	0			91	68
	451	57	1	0.703532	0.0316897	92	67
	452	57	0			92	66
	453	57	0			92	65
	454	58	1	0.692709	0.0329989	93	64
	455	58	0			93	63
	456	58	0			93	62
	457	58	0			93	61
	458	58	0			93	60
	459	60	1	0.681164	0.0344093	94	59
	460	60	0			94	58
	461	60	0			94	57
	462	60	0			94	56
	463	60	0			94	55
	464	60	0			94	54
	465	60	0			94	53
	466	60	0			94	52
	467	61	1	0.668064	0.0361551	95	51
	468	61	0			95	50
	469	61	0			95	49
	470	61	0			95	48
	471	61	0			95	47
	472	62	0			95	46
	473	62	0			95	45
	474	62	0			95	44
	475	63	0			95	43
	476	63	0			95	42
	477	64	0			95	41
	478	64	0			95	40
	479	65	0			95	39
	480	66	0			95	38
	481	66	0			95	37
	482	66	0			95	36
	483	67	0			95	35
	484	68	0			95	34
	485	70	0			95	33
	486	70	0			95	32
	487	71	0			95	31
	488	72	0			95	30
	489	73	0			95	29
	490	76	1	0.645028	0.0416051	96	28
	491	78	0			96	27
	492	78	0			96	26
	493	79	1	0.620219	0.0468209	97	25
	494	80	0			97	24
	495	81	1	0.594376	0.0515104	98	23
	496	81	0			98	22
	497	82	0			98	21
	498	83	0			98	20
	499	83	0			98	19
	500	83	0			98	18
	501	83	0			98	17
	502	83	0			98	16
	503	83	0			98	15
	504	84	0			98	14
	505	84	0			98	13
	506	84	0			98	12
	507	84	0			98	11
	508	84	0			98	10
	509	84	0			98	9
	510	84	0			98	8
	511	84	0			98	7
	512	84	0			98	6
	513	84	0			98	5
	514	84	0			98	4
	515	84	0			98	3
	516	84	0			98	2
	517	84	0			98	1
	518	84	0			98	0
LowTMAVA&highTMAO	1	0	1			1	306
	2	0	1			2	305
	3	0	1	0.990228	0.00561423	3	304
	4	1	1			4	303
	5	1	1			5	302
	6	1	1			6	301
	7	1	1			7	300
	8	1	1			8	299
	9	1	1			9	298
	10	1	1			10	297
	11	1	1			11	296
	12	1	1	0.960912	0.011061	12	295
	13	2	1	0.957655	0.0114931	13	294
	14	2	0			13	293
	15	3	1			14	292
	16	3	1	0.951118	0.0123091	15	291
	17	4	1	0.947849	0.0126933	16	290
	18	5	1	0.944581	0.0130636	17	289
	19	6	1	0.941312	0.013421	18	288
	20	6	0			18	287
	21	6	0			18	286
	22	7	1			19	285
	23	7	1	0.93473	0.0141113	20	284
	24	8	1			21	283
	25	8	1			22	282
	26	8	1	0.924856	0.0150698	23	281
	27	9	0			23	280
	28	9	0			23	279
	29	9	0			23	278
	30	9	0			23	277
	31	9	0			23	276
	32	9	0			23	275
	33	10	1			24	274
	34	10	1	0.91813	0.0156928	25	273
	35	10	0			25	272
	36	10	0			25	271
	37	10	0			25	270
	38	10	0			25	269
	39	10	0			25	268
	40	10	0			25	267
	41	10	0			25	266
	42	10	0			25	265
	43	10	0			25	264
	44	10	0			25	263
	45	10	0			25	262
	46	10	0			25	261
	47	10	0			25	260
	48	10	0			25	259
	49	10	0			25	258
	50	10	0			25	257
	51	10	0			25	256
	52	10	0			25	255
	53	10	0			25	254
	54	10	0			25	253
	55	11	0			25	252
	56	11	0			25	251
	57	11	0			25	250
	58	11	0			25	249
	59	11	0			25	248
	60	11	0			25	247
	61	11	0			25	246
	62	11	0			25	245
	63	11	0			25	244
	64	11	0			25	243
	65	11	0			25	242
	66	12	1			26	241
	67	12	1			27	240
	68	12	1	0.906748	0.0168179	28	239
	69	12	0			28	238
	70	12	0			28	237
	71	12	0			28	236
	72	12	0			28	235
	73	12	0			28	234
	74	12	0			28	233
	75	12	0			28	232
	76	12	0			28	231
	77	12	0			28	230
	78	12	0			28	229
	79	12	0			28	228
	80	12	0			28	227
	81	12	0			28	226
	82	12	0			28	225
	83	12	0			28	224
	84	12	0			28	223
	85	12	0			28	222
	86	12	0			28	221
	87	13	1			29	220
	88	13	1	0.898542	0.0176383	30	219
	89	13	0			30	218
	90	13	0			30	217
	91	13	0			30	216
	92	13	0			30	215
	93	13	0			30	214
	94	13	0			30	213
	95	13	0			30	212
	96	13	0			30	211
	97	13	0			30	210
	98	13	0			30	209
	99	13	0			30	208
	100	13	0			30	207
	101	14	1			31	206
	102	14	1			32	205
	103	14	1			33	204
	104	14	1			34	203
	105	14	1	0.876838	0.0197027	35	202
	106	14	0			35	201
	107	14	0			35	200
	108	14	0			35	199
	109	14	0			35	198
	110	14	0			35	197
	111	14	0			35	196
	112	14	0			35	195
	113	14	0			35	194
	114	14	0			35	193
	115	14	0			35	192
	116	14	0			35	191
	117	14	0			35	190
	118	14	0			35	189
	119	14	0			35	188
	120	14	0			35	187
	121	14	0			35	186
	122	14	0			35	185
	123	14	0			35	184
	124	15	1			36	183
	125	15	1	0.867307	0.0206089	37	182
	126	15	0			37	181
	127	15	0			37	180
	128	15	0			37	179
	129	16	0			37	178
	130	17	1			38	177
	131	17	1			39	176
	132	17	1			40	175
	133	17	1	0.847817	0.0223313	41	174
	134	17	0			41	173
	135	17	0			41	172
	136	17	0			41	171
	137	18	1	0.842859	0.0227444	42	170
	138	18	0			42	169
	139	19	0			42	168
	140	20	1	0.837842	0.0231558	43	167
	141	21	1	0.832825	0.0235543	44	166
	142	21	0			44	165
	143	21	0			44	164
	144	22	1	0.827747	0.0239519	45	163
	145	22	0			45	162
	146	22	0			45	161
	147	23	1	0.822606	0.0243486	46	160
	148	23	0			46	159
	149	23	0			46	158
	150	23	0			46	157
	151	24	0			46	156
	152	24	0			46	155
	153	26	0			46	154
	154	26	0			46	153
	155	26	0			46	152
	156	26	0			46	151
	157	27	0			46	150
	158	27	0			46	149
	159	28	0			46	148
	160	28	0			46	147
	161	28	0			46	146
	162	29	0			46	145
	163	29	0			46	144
	164	29	0			46	143
	165	29	0			46	142
	166	29	0			46	141
	167	30	1	0.816772	0.0248651	47	140
	168	30	0			47	139
	169	30	0			47	138
	170	30	0			47	137
	171	30	0			47	136
	172	30	0			47	135
	173	31	0			47	134
	174	31	0			47	133
	175	31	0			47	132
	176	31	0			47	131
	177	31	0			47	130
	178	31	0			47	129
	179	32	0			47	128
	180	32	0			47	127
	181	32	0			47	126
	182	32	0			47	125
	183	33	1	0.810238	0.0255102	48	124
	184	33	0			48	123
	185	33	0			48	122
	186	33	0			48	121
	187	33	0			48	120
	188	33	0			48	119
	189	34	1	0.803429	0.0261887	49	118
	190	34	0			49	117
	191	34	0			49	116
	192	34	0			49	115
	193	34	0			49	114
	194	35	1			50	113
	195	35	1	0.789334	0.0275607	51	112
	196	35	0			51	111
	197	35	0			51	110
	198	35	0			51	109
	199	35	0			51	108
	200	35	0			51	107
	201	35	0			51	106
	202	35	0			51	105
	203	36	0			51	104
	204	36	0			51	103
	205	36	0			51	102
	206	36	0			51	101
	207	37	0			51	100
	208	37	0			51	99
	209	37	0			51	98
	210	37	0			51	97
	211	37	0			51	96
	212	37	0			51	95
	213	38	1	0.781025	0.0284955	52	94
	214	38	0			52	93
	215	39	0			52	92
	216	40	0			52	91
	217	41	0			52	90
	218	41	0			52	89
	219	41	0			52	88
	220	42	1			53	87
	221	42	1			54	86
	222	42	1	0.754399	0.0313979	55	85
	223	45	1	0.745524	0.0322586	56	84
	224	45	0			56	83
	225	45	0			56	82
	226	46	1	0.736432	0.0331216	57	81
	227	46	0			57	80
	228	46	0			57	79
	229	46	0			57	78
	230	47	0			57	77
	231	47	0			57	76
	232	47	0			57	75
	233	47	0			57	74
	234	47	0			57	73
	235	47	0			57	72
	236	48	0			57	71
	237	48	0			57	70
	238	48	0			57	69
	239	49	0			57	68
	240	49	0			57	67
	241	49	0			57	66
	242	49	0			57	65
	243	50	1			58	64
	244	50	1	0.713772	0.0357686	59	63
	245	50	0			59	62
	246	51	1	0.70226	0.036998	60	61
	247	51	0			60	60
	248	51	0			60	59
	249	53	1	0.690357	0.0382377	61	58
	250	53	0			61	57
	251	53	0			61	56
	252	54	0			61	55
	253	54	0			61	54
	254	55	0			61	53
	255	55	0			61	52
	256	55	0			61	51
	257	56	0			61	50
	258	57	1	0.67655	0.0398879	62	49
	259	57	0			62	48
	260	57	0			62	47
	261	58	1			63	46
	262	58	1	0.647761	0.0430732	64	45
	263	58	0			64	44
	264	58	0			64	43
	265	58	0			64	42
	266	59	0			64	41
	267	59	0			64	40
	268	59	0			64	39
	269	60	1	0.631152	0.0450574	65	38
	270	60	0			65	37
	271	60	0			65	36
	272	60	0			65	35
	273	60	0			65	34
	274	60	0			65	33
	275	60	0			65	32
	276	61	0			65	31
	277	61	0			65	30
	278	62	1	0.610113	0.0482176	66	29
	279	62	0			66	28
	280	62	0			66	27
	281	62	0			66	26
	282	63	0			66	25
	283	63	0			66	24
	284	64	0			66	23
	285	67	0			66	22
	286	68	0			66	21
	287	68	0			66	20
	288	68	0			66	19
	289	70	0			66	18
	290	72	0			66	17
	291	73	0			66	16
	292	73	0			66	15
	293	74	0			66	14
	294	74	0			66	13
	295	75	0			66	12
	296	77	0			66	11
	297	82	0			66	10
	298	83	0			66	9
	299	83	0			66	8
	300	83	0			66	7
	301	83	0			66	6
	302	84	0			66	5
	303	84	0			66	4
	304	84	0			66	3
	305	84	0			66	2
	306	84	0			66	1
	307	84	0			66	0
HighTMAVA&lowTMAO	1	0	1			1	305
	2	0	1			2	304
	3	0	1			3	303
	4	0	1			4	302
	5	0	1	0.98366	0.00724746	5	301
	6	0.2	1			6	300
	7	0.2	1			7	299
	8	0.2	1	0.973856	0.0091216	8	298
	9	1	1			9	297
	10	1	1			10	296
	11	1	1			11	295
	12	1	1			12	294
	13	1	1			13	293
	14	1	1			14	292
	15	1	1			15	291
	16	1	1	0.947712	0.0127256	16	290
	17	2	1			17	289
	18	2	1			18	288
	19	2	1	0.937908	0.0137954	19	287
	20	2	0			19	286
	21	3	1			20	285
	22	3	1			21	284
	23	3	1			22	283
	24	3	1	0.924791	0.0150813	23	282
	25	4	1			24	281
	26	4	1	0.918232	0.0156712	25	280
	27	5	1	0.914953	0.0159546	26	279
	28	6	1	0.911673	0.016231	27	278
	29	7	1	0.908394	0.0165006	28	277
	30	8	1			29	276
	31	8	1			30	275
	32	8	1			31	274
	33	8	1			32	273
	34	8	1	0.891997	0.0177575	33	272
	35	9	1			34	271
	36	9	1			35	270
	37	9	1	0.882159	0.0184478	36	269
	38	9	0			36	268
	39	9	0			36	267
	40	9	0			36	266
	41	9	0			36	265
	42	9	0			36	264
	43	9	0			36	263
	44	9	0			36	262
	45	9	0			36	261
	46	9	0			36	260
	47	9	0			36	259
	48	10	1			37	258
	49	10	1	0.875347	0.0189237	38	257
	50	10	0			38	256
	51	10	0			38	255
	52	10	0			38	254
	53	10	0			38	253
	54	10	0			38	252
	55	10	0			38	251
	56	10	0			38	250
	57	10	0			38	249
	58	10	0			38	248
	59	10	0			38	247
	60	10	0			38	246
	61	10	0			38	245
	62	10	0			38	244
	63	10	0			38	243
	64	10	0			38	242
	65	10	0			38	241
	66	10	0			38	240
	67	10	0			38	239
	68	10	0			38	238
	69	10	0			38	237
	70	10	0			38	236
	71	10	0			38	235
	72	11	1	0.871622	0.0192063	39	234
	73	11	0			39	233
	74	11	0			39	232
	75	11	0			39	231
	76	11	0			39	230
	77	11	0			39	229
	78	11	0			39	228
	79	11	0			39	227
	80	11	0			39	226
	81	11	0			39	225
	82	11	0			39	224
	83	11	0			39	223
	84	11	0			39	222
	85	11	0			39	221
	86	11	0			39	220
	87	12	0			39	219
	88	12	0			39	218
	89	12	0			39	217
	90	12	0			39	216
	91	12	0			39	215
	92	12	0			39	214
	93	12	0			39	213
	94	12	0			39	212
	95	12	0			39	211
	96	12	0			39	210
	97	12	0			39	209
	98	12	0			39	208
	99	12	0			39	207
	100	12	0			39	206
	101	12	0			39	205
	102	12	0			39	204
	103	12	0			39	203
	104	12	0			39	202
	105	12	0			39	201
	106	12	0			39	200
	107	12	0			39	199
	108	12	0			39	198
	109	12	0			39	197
	110	12	0			39	196
	111	12	0			39	195
	112	12	0			39	194
	113	13	1	0.867129	0.0196258	40	193
	114	13	0			40	192
	115	13	0			40	191
	116	13	0			40	190
	117	13	0			40	189
	118	13	0			40	188
	119	13	0			40	187
	120	13	0			40	186
	121	13	0			40	185
	122	13	0			40	184
	123	13	0			40	183
	124	14	0			40	182
	125	14	0			40	181
	126	14	0			40	180
	127	14	0			40	179
	128	14	0			40	178
	129	14	0			40	177
	130	14	0			40	176
	131	14	0			40	175
	132	14	0			40	174
	133	14	0			40	173
	134	14	0			40	172
	135	14	0			40	171
	136	14	0			40	170
	137	14	0			40	169
	138	14	0			40	168
	139	14	0			40	167
	140	14	0			40	166
	141	14	0			40	165
	142	14	0			40	164
	143	14	0			40	163
	144	14	0			40	162
	145	14	0			40	161
	146	14	0			40	160
	147	14	0			40	159
	148	15	1	0.861675	0.0202459	41	158
	149	15	0			41	157
	150	15	0			41	156
	151	15	0			41	155
	152	15	0			41	154
	153	15	0			41	153
	154	16	1	0.856043	0.0208822	42	152
	155	16	0			42	151
	156	17	1			43	150
	157	17	1			44	149
	158	17	1	0.839036	0.0226586	45	148
	159	17	0			45	147
	160	18	1			46	146
	161	18	1			47	145
	162	18	1	0.821913	0.0242572	48	144
	163	18	0			48	143
	164	18	0			48	142
	165	19	1	0.816125	0.0247673	49	141
	166	19	0			49	140
	167	19	0			49	139
	168	20	1			50	138
	169	20	1	0.804382	0.0257653	51	137
	170	21	1	0.79851	0.0262377	52	136
	171	21	0			52	135
	172	21	0			52	134
	173	21	0			52	133
	174	22	0			52	132
	175	22	0			52	131
	176	22	0			52	130
	177	22	0			52	129
	178	22	0			52	128
	179	22	0			52	127
	180	23	1	0.792223	0.0267738	53	126
	181	23	0			53	125
	182	23	0			53	124
	183	25	1	0.785834	0.0273095	54	123
	184	26	0			54	122
	185	27	1	0.779393	0.027835	55	121
	186	28	0			55	120
	187	30	0			55	119
	188	30	0			55	118
	189	30	0			55	117
	190	30	0			55	116
	191	30	0			55	115
	192	30	0			55	114
	193	30	0			55	113
	194	31	1			56	112
	195	31	1			57	111
	196	31	1	0.758701	0.0295486	58	110
	197	32	1	0.751804	0.0300742	59	109
	198	32	0			59	108
	199	32	0			59	107
	200	32	0			59	106
	201	33	0			59	105
	202	33	0			59	104
	203	33	0			59	103
	204	33	0			59	102
	205	34	1			60	101
	206	34	1	0.737062	0.0312387	61	100
	207	34	0			61	99
	208	34	0			61	98
	209	34	0			61	97
	210	35	0			61	96
	211	35	0			61	95
	212	36	0			61	94
	213	36	0			61	93
	214	37	0			61	92
	215	38	0			61	91
	216	39	1	0.728963	0.0319282	62	90
	217	39	0			62	89
	218	39	0			62	88
	219	40	0			62	87
	220	41	0			62	86
	221	41	0			62	85
	222	42	0			62	84
	223	43	0			62	83
	224	43	0			62	82
	225	44	1	0.720073	0.0327531	63	81
	226	44	0			63	80
	227	44	0			63	79
	228	45	1	0.710958	0.0335828	64	78
	229	45	0			64	77
	230	45	0			64	76
	231	45	0			64	75
	232	46	0			64	74
	233	46	0			64	73
	234	47	0			64	72
	235	47	0			64	71
	236	47	0			64	70
	237	47	0			64	69
	238	48	0			64	68
	239	48	0			64	67
	240	48	0			64	66
	241	49	0			64	65
	242	49	0			64	64
	243	50	1	0.699849	0.034847	65	63
	244	50	0			65	62
	245	50	0			65	61
	246	50	0			65	60
	247	50	0			65	59
	248	50	0			65	58
	249	51	0			65	57
	250	53	0			65	56
	251	53	0			65	55
	252	53	0			65	54
	253	54	0			65	53
	254	54	0			65	52
	255	54	0			65	51
	256	54	0			65	50
	257	55	0			65	49
	258	56	0			65	48
	259	56	0			65	47
	260	57	1	0.684959	0.037151	66	46
	261	57	0			66	45
	262	57	0			66	44
	263	57	0			66	43
	264	58	0			66	42
	265	58	0			66	41
	266	58	0			66	40
	267	58	0			66	39
	268	59	1	0.667396	0.0401357	67	38
	269	60	0			67	37
	270	60	0			67	36
	271	60	0			67	35
	272	60	0			67	34
	273	60	0			67	33
	274	60	0			67	32
	275	60	0			67	31
	276	60	0			67	30
	277	63	0			67	29
	278	63	0			67	28
	279	63	0			67	27
	280	65	0			67	26
	281	66	1	0.641727	0.046075	68	25
	282	66	0			68	24
	283	66	0			68	23
	284	67	0			68	22
	285	68	0			68	21
	286	68	0			68	20
	287	69	0			68	19
	288	71	0			68	18
	289	72	0			68	17
	290	75	0			68	16
	291	75	0			68	15
	292	76	0			68	14
	293	76	0			68	13
	294	77	0			68	12
	295	80	0			68	11
	296	80	0			68	10
	297	81	0			68	9
	298	83	0			68	8
	299	84	0			68	7
	300	84	0			68	6
	301	84	0			68	5
	302	84	0			68	4
	303	84	0			68	3
	304	84	0			68	2
	305	84	0			68	1
	306	84	0			68	0
HighTMAVA&highTMAO	1	0	1			1	515
	2	0	1			2	514
	3	0	1			3	513
	4	0	1			4	512
	5	0	1			5	511
	6	0	1	0.988372	0.00471939	6	510
	7	0.2	1			7	509
	8	0.2	1			8	508
	9	0.2	1			9	507
	10	0.2	1			10	506
	11	0.2	1			11	505
	12	0.2	1			12	504
	13	0.2	1	0.974806	0.00689892	13	503
	14	0.8	1	0.972868	0.00715223	14	502
	15	1	1			15	501
	16	1	1			16	500
	17	1	1			17	499
	18	1	1			18	498
	19	1	1			19	497
	20	1	1			20	496
	21	1	1			21	495
	22	1	1			22	494
	23	1	1			23	493
	24	1	1			24	492
	25	1	1			25	491
	26	1	1			26	490
	27	1	1			27	489
	28	1	1			28	488
	29	1	1			29	487
	30	1	1			30	486
	31	1	1			31	485
	32	1	1	0.937984	0.0106175	32	484
	33	2	1			33	483
	34	2	1			34	482
	35	2	1			35	481
	36	2	1			36	480
	37	2	1			37	479
	38	2	1			38	478
	39	2	1			39	477
	40	2	1			40	476
	41	2	1	0.920543	0.011906	41	475
	42	2	0			41	474
	43	2	0			41	473
	44	3	1			42	472
	45	3	1			43	471
	46	3	1			44	470
	47	3	1			45	469
	48	3	1			46	468
	49	3	1			47	467
	50	3	1			48	466
	51	3	1			49	465
	52	3	1			50	464
	53	3	1			51	463
	54	3	1			52	462
	55	3	1	0.897188	0.0133772	53	461
	56	3	0			53	460
	57	4	1			54	459
	58	4	1	0.893288	0.0136004	55	458
	59	5	1			56	457
	60	5	1			57	456
	61	5	1			58	455
	62	5	1			59	454
	63	5	1			60	453
	64	5	1	0.881585	0.0142366	61	452
	65	5	0			61	451
	66	5	0			61	450
	67	6	1			62	449
	68	6	1			63	448
	69	6	1			64	447
	70	6	1			65	446
	71	6	1			66	445
	72	6	1	0.869831	0.0148335	67	444
	73	6	0			67	443
	74	6	0			67	442
	75	7	1	0.867863	0.01493	68	441
	76	8	1	0.865895	0.0150252	69	440
	77	8	0			69	439
	78	8	0			69	438
	79	8	0			69	437
	80	9	1			70	436
	81	9	1			71	435
	82	9	1			72	434
	83	9	1			73	433
	84	9	1	0.855988	0.0154928	74	432
	85	9	0			74	431
	86	9	0			74	430
	87	9	0			74	429
	88	9	0			74	428
	89	9	0			74	427
	90	9	0			74	426
	91	9	0			74	425
	92	9	0			74	424
	93	9	0			74	423
	94	9	0			74	422
	95	9	0			74	421
	96	9	0			74	420
	97	9	0			74	419
	98	9	0			74	418
	99	9	0			74	417
	100	9	0			74	416
	101	9	0			74	415
	102	10	1			75	414
	103	10	1			76	413
	104	10	1			77	412
	105	10	1			78	411
	106	10	1	0.845674	0.0159779	79	410
	107	10	0			79	409
	108	10	0			79	408
	109	10	0			79	407
	110	10	0			79	406
	111	10	0			79	405
	112	10	0			79	404
	113	10	0			79	403
	114	10	0			79	402
	115	10	0			79	401
	116	10	0			79	400
	117	10	0			79	399
	118	10	0			79	398
	119	10	0			79	397
	120	10	0			79	396
	121	10	0			79	395
	122	10	0			79	394
	123	10	0			79	393
	124	10	0			79	392
	125	10	0			79	391
	126	10	0			79	390
	127	10	0			79	389
	128	10	0			79	388
	129	10	0			79	387
	130	10	0			79	386
	131	10	0			79	385
	132	10	0			79	384
	133	10	0			79	383
	134	10	0			79	382
	135	10	0			79	381
	136	10	0			79	380
	137	10	0			79	379
	138	10	0			79	378
	139	10	0			79	377
	140	10	0			79	376
	141	10	0			79	375
	142	10	0			79	374
	143	11	1			80	373
	144	11	1			81	372
	145	11	1	0.838891	0.0163227	82	371
	146	11	0			82	370
	147	11	0			82	369
	148	11	0			82	368
	149	11	0			82	367
	150	11	0			82	366
	151	11	0			82	365
	152	11	0			82	364
	153	11	0			82	363
	154	11	0			82	362
	155	11	0			82	361
	156	11	0			82	360
	157	11	0			82	359
	158	11	0			82	358
	159	11	0			82	357
	160	11	0			82	356
	161	11	0			82	355
	162	11	0			82	354
	163	11	0			82	353
	164	11	0			82	352
	165	11	0			82	351
	166	11	0			82	350
	167	11	0			82	349
	168	11	0			82	348
	169	11	0			82	347
	170	11	0			82	346
	171	11	0			82	345
	172	11	0			82	344
	173	11	0			82	343
	174	11	0			82	342
	175	11	0			82	341
	176	11	0			82	340
	177	11	0			82	339
	178	11	0			82	338
	179	12	1			83	337
	180	12	1			84	336
	181	12	1			85	335
	182	12	1			86	334
	183	12	1	0.826481	0.0169985	87	333
	184	12	0			87	332
	185	12	0			87	331
	186	12	0			87	330
	187	12	0			87	329
	188	12	0			87	328
	189	12	0			87	327
	190	12	0			87	326
	191	12	0			87	325
	192	12	0			87	324
	193	12	0			87	323
	194	12	0			87	322
	195	12	0			87	321
	196	12	0			87	320
	197	12	0			87	319
	198	12	0			87	318
	199	12	0			87	317
	200	12	0			87	316
	201	12	0			87	315
	202	12	0			87	314
	203	12	0			87	313
	204	12	0			87	312
	205	12	0			87	311
	206	12	0			87	310
	207	12	0			87	309
	208	12	0			87	308
	209	12	0			87	307
	210	12	0			87	306
	211	12	0			87	305
	212	12	0			87	304
	213	12	0			87	303
	214	12	0			87	302
	215	12	0			87	301
	216	12	0			87	300
	217	12	0			87	299
	218	12	0			87	298
	219	12	0			87	297
	220	12	0			87	296
	221	12	0			87	295
	222	12	0			87	294
	223	13	1			88	293
	224	13	1			89	292
	225	13	1	0.818048	0.0175086	90	291
	226	13	0			90	290
	227	13	0			90	289
	228	13	0			90	288
	229	13	0			90	287
	230	13	0			90	286
	231	13	0			90	285
	232	13	0			90	284
	233	13	0			90	283
	234	14	1			91	282
	235	14	1			92	281
	236	14	1			93	280
	237	14	1			94	279
	238	14	1	0.803595	0.0183536	95	278
	239	14	0			95	277
	240	14	0			95	276
	241	14	0			95	275
	242	14	0			95	274
	243	14	0			95	273
	244	14	0			95	272
	245	14	0			95	271
	246	14	0			95	270
	247	14	0			95	269
	248	14	0			95	268
	249	14	0			95	267
	250	14	0			95	266
	251	14	0			95	265
	252	14	0			95	264
	253	14	0			95	263
	254	14	0			95	262
	255	14	0			95	261
	256	14	0			95	260
	257	14	0			95	259
	258	14	0			95	258
	259	14	0			95	257
	260	14	0			95	256
	261	14	0			95	255
	262	15	1			96	254
	263	15	1			97	253
	264	15	1			98	252
	265	15	1	0.790989	0.0191173	99	251
	266	15	0			99	250
	267	15	0			99	249
	268	15	0			99	248
	269	15	0			99	247
	270	16	1	0.787787	0.0193062	100	246
	271	16	0			100	245
	272	16	0			100	244
	273	16	0			100	243
	274	16	0			100	242
	275	16	0			100	241
	276	17	1			101	240
	277	17	1			102	239
	278	17	1			103	238
	279	17	1			104	237
	280	17	1	0.771443	0.0202421	105	236
	281	17	0			105	235
	282	17	0			105	234
	283	17	0			105	233
	284	17	0			105	232
	285	17	0			105	231
	286	17	0			105	230
	287	17	0			105	229
	288	17	0			105	228
	289	18	1			106	227
	290	18	1			107	226
	291	18	1			108	225
	292	18	1			109	224
	293	18	1	0.754525	0.0211649	110	223
	294	18	0			110	222
	295	19	1	0.751126	0.0213407	111	221
	296	19	0			111	220
	297	19	0			111	219
	298	19	0			111	218
	299	19	0			111	217
	300	19	0			111	216
	301	20	1			112	215
	302	20	1			113	214
	303	20	1	0.740694	0.0218778	114	213
	304	20	0			114	212
	305	20	0			114	211
	306	21	1	0.737184	0.0220539	115	210
	307	21	0			115	209
	308	21	0			115	208
	309	22	1	0.73364	0.0222309	116	207
	310	22	0			116	206
	311	22	0			116	205
	312	23	1			117	204
	313	23	1	0.726482	0.0225827	118	203
	314	23	0			118	202
	315	23	0			118	201
	316	24	1	0.722868	0.0227578	119	200
	317	24	0			119	199
	318	25	1	0.719235	0.0229315	120	198
	319	25	0			120	197
	320	26	1			121	196
	321	26	1	0.711933	0.0232727	122	195
	322	26	0			122	194
	323	26	0			122	193
	324	27	1	0.708245	0.0234426	123	192
	325	27	0			123	191
	326	27	0			123	190
	327	27	0			123	189
	328	28	0			123	188
	329	28	0			123	187
	330	28	0			123	186
	331	28	0			123	185
	332	28	0			123	184
	333	29	1			124	183
	334	29	1	0.700546	0.0238114	125	182
	335	29	0			125	181
	336	29	0			125	180
	337	30	1	0.696654	0.0239951	126	179
	338	30	0			126	178
	339	30	0			126	177
	340	30	0			126	176
	341	31	1			127	175
	342	31	1	0.688738	0.0243667	128	174
	343	31	0			128	173
	344	31	0			128	172
	345	31	0			128	171
	346	31	0			128	170
	347	31	0			128	169
	348	32	0			128	168
	349	33	1	0.684638	0.0245641	129	167
	350	33	0			129	166
	351	33	0			129	165
	352	33	0			129	164
	353	33	0			129	163
	354	33	0			129	162
	355	33	0			129	161
	356	33	0			129	160
	357	34	1	0.680359	0.0247804	130	159
	358	34	0			130	158
	359	34	0			130	157
	360	35	1			131	156
	361	35	1	0.671692	0.0252112	132	155
	362	35	0			132	154
	363	35	0			132	153
	364	35	0			132	152
	365	36	1			133	151
	366	36	1	0.662854	0.0256423	134	150
	367	36	0			134	149
	368	36	0			134	148
	369	36	0			134	147
	370	36	0			134	146
	371	36	0			134	145
	372	36	0			134	144
	373	36	0			134	143
	374	36	0			134	142
	375	37	1			135	141
	376	37	1	0.653518	0.0261171	136	140
	377	37	0			136	139
	378	37	0			136	138
	379	37	0			136	137
	380	37	0			136	136
	381	37	0			136	135
	382	38	1	0.648677	0.0263685	137	134
	383	38	0			137	133
	384	38	0			137	132
	385	38	0			137	131
	386	38	0			137	130
	387	39	0			137	129
	388	40	1	0.643649	0.0266392	138	128
	389	40	0			138	127
	390	40	0			138	126
	391	41	0			138	125
	392	41	0			138	124
	393	42	1	0.638458	0.0269254	139	123
	394	42	0			139	122
	395	42	0			139	121
	396	42	0			139	120
	397	42	0			139	119
	398	42	0			139	118
	399	43	0			139	117
	400	44	0			139	116
	401	44	0			139	115
	402	44	0			139	114
	403	44	0			139	113
	404	45	1	0.632808	0.0272735	140	112
	405	45	0			140	111
	406	45	0			140	110
	407	45	0			140	109
	408	45	0			140	108
	409	45	0			140	107
	410	45	0			140	106
	411	45	0			140	105
	412	45	0			140	104
	413	46	1	0.626723	0.0276816	141	103
	414	46	0			141	102
	415	46	0			141	101
	416	46	0			141	100
	417	46	0			141	99
	418	46	0			141	98
	419	46	0			141	97
	420	47	1	0.620262	0.0281402	142	96
	421	47	0			142	95
	422	47	0			142	94
	423	47	0			142	93
	424	48	1			143	92
	425	48	1			144	91
	426	48	1			145	90
	427	48	1	0.593584	0.0299248	146	89
	428	48	0			146	88
	429	48	0			146	87
	430	48	0			146	86
	431	48	0			146	85
	432	49	1	0.586601	0.0303766	147	84
	433	49	0			147	83
	434	49	0			147	82
	435	49	0			147	81
	436	49	0			147	80
	437	50	1			148	79
	438	50	1	0.571936	0.0313372	149	78
	439	50	0			149	77
	440	50	0			149	76
	441	50	0			149	75
	442	50	0			149	74
	443	50	0			149	73
	444	51	1	0.564101	0.0318723	150	72
	445	51	0			150	71
	446	51	0			150	70
	447	51	0			150	69
	448	51	0			150	68
	449	51	0			150	67
	450	53	0			150	66
	451	53	0			150	65
	452	53	0			150	64
	453	54	1			151	63
	454	54	1	0.546473	0.0332245	152	62
	455	54	0			152	61
	456	55	0			152	60
	457	55	0			152	59
	458	57	0			152	58
	459	58	1	0.537051	0.0339613	153	57
	460	58	0			153	56
	461	58	0			153	55
	462	58	0			153	54
	463	58	0			153	53
	464	58	0			153	52
	465	59	0			153	51
	466	59	0			153	50
	467	59	0			153	49
	468	59	0			153	48
	469	60	0			153	47
	470	60	0			153	46
	471	60	0			153	45
	472	60	0			153	44
	473	60	0			153	43
	474	60	0			153	42
	475	60	0			153	41
	476	60	0			153	40
	477	61	0			153	39
	478	61	0			153	38
	479	61	0			153	37
	480	61	0			153	36
	481	62	0			153	35
	482	63	0			153	34
	483	65	0			153	33
	484	66	0			153	32
	485	67	0			153	31
	486	67	0			153	30
	487	67	0			153	29
	488	67	0			153	28
	489	68	0			153	27
	490	68	0			153	26
	491	69	1	0.516395	0.0384267	154	25
	492	69	0			154	24
	493	69	0			154	23
	494	69	0			154	22
	495	70	0			154	21
	496	72	0			154	20
	497	73	0			154	19
	498	75	0			154	18
	499	80	1	0.487707	0.0457648	155	17
	500	81	0			155	16
	501	82	0			155	15
	502	82	0			155	14
	503	83	0			155	13
	504	83	0			155	12
	505	83	0			155	11
	506	83	0			155	10
	507	84	0			155	9
	508	84	0			155	8
	509	84	0			155	7
	510	84	0			155	6
	511	84	0			155	5
	512	84	0			155	4
	513	84	0			155	3
	514	84	0			155	2
	515	84	0			155	1
	516	84	0			155	0
