# Supplementary material for: Gut microbiota production of trimethyl-5-aminovaleric acid reduces fatty acid oxidation and accelerates cardiac hypertrophy
Source: Nat Commun. 2022 Apr 1;13:1757. doi: 10.1038/s41467-022-29060-7 (PMC8976029; doi:10.1038/s41467-022-29060-7)
Supplement: Supplementary file 3 — Source Data [file 41467_2022_29060_MOESM3_ESM.zip › Source data/Figure S3.xlsx]

## Sheet: Figure S3a
Control Chow	TMAVA Chow
0.553	0.6916
0.4984	0.7527
0.5446	0.7328
0.5597	0.7548
0.5192	0.6997

## Sheet: Figure S3b
	Chow Control						Chow TMAVA
LVAW;d	112.958	99.7555	104.156	92.4205	99.7555	90.9536	112.958	124.694	99.7555	115.892	114.425	117.359
LVAW;s	93.986	102.378	107.413	102.378	100.699	93.1468	99.8602	113.287	103.217	100.699	109.93	103.217
LVPW;d	110.174	105.707	96.7742	99.7518	95.2853	92.3077	117.618	128.04	107.196	117.618	119.107	114.64
LVPW;s	105.775	93.9209	103.04	106.687	89.3617	101.216	113.982	125.836	105.775	122.189	110.334	117.629
LV Vol;d	97.9074	105.853	102.977	91.3606	110.542	91.3606	105.853	89.7617	102.977	108.184	96.248	113.528
LV Vol;s	118.532	108.407	85.6443	80.2233	126.208	80.9857	104.848	76.4713	98.7763	106.619	88.0278	112.031
LV Mass AW	113.401	107.663	102.605	88.7667	104.016	83.5484	125.153	126.124	106.516	129.271	118.985	132.698
EF	85.9575	98.1288	110.687	107.658	90.4555	107.114	100.323	109.365	102.365	100.647	105.276	100.563
FS	81.935	97.2826	114.467	109.679	87.7238	108.912	100.165	112.045	102.802	100.67	106.539	100.723

## Sheet: Figure S3c
Control TAC	TMAVA TAC
6.2568	7.07071
6.32035	5.96184
6.89195	6.75068
5.47836	6.30487
6.20525	7.20449
5.51315	8.61767
5.71429	6.58251
5.49451	7.46032
	6.17284
	6.31313
	6.54867
	7.80582
	9.91117
	9.32358

## Sheet: Figure S3d
	Control TAC								TMAVA TAC
LVAW;d	110.515	91.4774	90.8388	121.1	79.5802	102.39	99.4431	104.655	106.134	125.974	91.5861	105.394	125.393	103.834	172.235	145.447	121.387	114.448	112.416	122.873	123.307	106.195
LVAW;s	103.06	93.0969	105.13	119.064	81.7692	99.0061	99.4916	99.3818	92.1714	109.591	89.8392	111.182	126.266	99.5885	144.705	128.129	116.199	106.942	105.201	109.673	104.263	97.8278
LVPW;d	91.7249	83.4481	80.9542	118.004	98.4344	131.746	89.6697	106.019	122.463	131.241	122.441	119.538	111.703	104.865	103.211	114.361	132.753	115.233	119.195	126.09	133.243	100.288
LVPW;s	99.4497	96.0144	91.1404	97.3634	88.2888	114.312	106.426	107.005	102.807	105.956	99.0415	92.9844	89.6882	93.5057	86.4525	80.7246	95.5244	103.847	101.978	95.4336	108.611	86.9256
Volume;d	110.648	120.738	113.119	51.091	100.833	82.7272	131.058	89.7875	146.557	94.3825	166.268	82.3015	119.62	91.3663	116.277	119.83	105.332	84.3782	70.5147	60.5376	60.3161	95.4408
Volume;s	123.469	116.27	104.189	45.753	95.6931	97.7077	131.753	85.1653	298.347	189.938	291.438	129.83	179.317	137.821	182.799	209.963	161.571	103.654	88.6551	87.7595	88.584	143.719
LV Mass	111.576	95.8936	89.6227	89.5052	85.453	112.585	112.95	102.415	157.365	142.917	154.849	106.348	147.638	102.118	186.525	170.908	149.558	112.271	101.776	104.85	109.501	103.775
Ejection Fraction	94.523	101.592	103.531	104.712	102.238	91.5078	99.6355	102.261	51.9909	53.0673	65.0712	73.178	76.8047	76.371	73.4275	65.101	75.1929	89.3181	87.9856	79.0886	78.2104	76.4913
Fractional Shortening	92.6321	102.864	105.612	104.716	103.136	87.7842	100.177	103.078	45.0206	45.311	58.6362	65.8339	71.101	69.6777	66.9746	58.0858	68.7386	85.0096	82.833	71.8366	70.7554	69.9449
