# Supplementary material for: Gut microbiota production of trimethyl-5-aminovaleric acid reduces fatty acid oxidation and accelerates cardiac hypertrophy
Source: Nat Commun. 2022 Apr 1;13:1757. doi: 10.1038/s41467-022-29060-7 (PMC8976029; doi:10.1038/s41467-022-29060-7)
Supplement: Supplementary file 3 — Source Data [file 41467_2022_29060_MOESM3_ESM.zip › Source data/Figure S4.xlsx]

## Sheet: Figure S4b
	Control HFD						TMAVA HFD
TG	0.475002	0.623317	1.48028	1.01992	1.29885	1.10264	2.81054	1.81341	2.41936	1.58148	1.80916	2.52489
DG	0.453723	0.654112	1.34138	1.20493	1.21087	1.13498	2.82348	2.0506	2.25976	1.80585	1.30992	2.21857
FA	0.893259	0.933904	1.06755	1.00202	1.05022	1.05305	1.08981	1.13395	1.21002	1.09481	1.02451	1.15064
CL	0.981	1.03131	0.996916	1.02651	1.00663	0.957629	0.977951	0.957878	0.91418	1.01078	0.979795	0.970305
PE	1.05293	1.02699	0.992854	1.01708	0.964836	0.945308	1.24277	1.21026	1.14034	1.25738	1.31602	1.27648
PI	1.17508	1.07525	0.977252	0.919401	0.953019	0.899998	0.865185	0.860689	0.867709	0.870701	0.902254	0.918184
PS	1.11162	1.02422	0.96128	0.984824	0.893032	1.02503	0.568008	0.610847	0.600536	0.62336	0.49773	0.582656
PG	1.16471	0.979005	0.882002	1.04779	0.96363	0.962858	1.66746	1.6812	1.58369	1.52293	1.28536	1.83668
LPE	1.06505	0.86585	0.985432	1.04865	1.06074	0.97427	1.18576	1.20426	1.28593	1.42626	1.32675	1.06021

## Sheet: Figure S4c
	Control HFD						TMAVA HFD
16:0	0.847	0.954	1.07	0.991	1.03	1.11	1.15	1.13	1.1	0.943	0.968	1.2
16:1	0.819	0.846	1.09	0.931	1.11	1.2	1.78	1.63	1.87	1.55	1.67	1.87
16:2	0.86	0.873	1.11	0.874	1.11	1.18	1.83	1.69	2.1	1.72	1.6	1.96
18:0	1.05	1.06	0.971	0.952	0.958	1.01	1.01	1.15	1.16	1.12	0.897	1.06
18:1	0.844	0.888	1.13	1.01	1.04	1.09	1.31	1.37	1.49	1.32	1.27	1.37
18:2	0.838	0.872	1.07	1.09	1.11	1.01	1.02	1.02	1.13	1.07	0.977	1.1
20:2	1.05	1.14	1.07	0.87	0.936	0.933	0.405	0.535	0.515	0.625	0.378	0.427
20:4	1.12	0.989	0.905	0.951	1.06	0.974	0.429	0.552	0.574	0.597	0.448	0.458
22:4	1.18	1.36	0.784	0.839	0.893	0.945	0.123	0.192	0.214	0.219	0.119	0.171
22:5	0.988	1.17	0.835	0.978	1.04	0.986	0.204	0.255	0.253	0.264	0.172	0.221
22:6	1.04	1.03	0.88	0.888	1.15	1.01	0.213	0.228	0.235	0.218	0.18	0.225
24:0	1.03	0.937	0.831	0.91	1.05	1.24	0.683	0.645	0.586	0.593	0.777	0.706
