# Supplementary material for: Gut microbiota production of trimethyl-5-aminovaleric acid reduces fatty acid oxidation and accelerates cardiac hypertrophy
Source: Nat Commun. 2022 Apr 1;13:1757. doi: 10.1038/s41467-022-29060-7 (PMC8976029; doi:10.1038/s41467-022-29060-7)
Supplement: Supplementary file 3 — Source Data [file 41467_2022_29060_MOESM3_ESM.zip › Source data/Figure S5.xlsx]

## Sheet: Fig.S5a left
Control	HF
0.1794	0.164933
0.436	0.033
0.1886	0.22
0.584	0.213977
0.396	0.1732
0.476	0.099
1.114	0.1664
0.86	0.033
0.0878	0.545357
0.1396	0.1485
1.538	0.1815
0.25	0.066
0.37	0.374933
0.516	0.227232
0.228	0.33138
0.402	0.474
0.37	0.2145
0.556	0.198
0.224	0.274
0.0918	0.33138
0.48	0.1826
0.242	0.332
0.674	0.448
0.1586	0.2145
0.1582	0.1155
0.524	0.3795
1.394	0.5775
0.27	0.114184
1.57	0.187088
0.26	0.0825
0.152	0.528
0.418	0.726
0.242	0.2475
0.472	0.221551
0.288	0.1815
0.902	0.272678
0.288	0.315
0.206	0.81
0.1728	0.726
0.338	0.1815
0.334	1.254
0.33	0.1336
0.322	0.312
0.214	0.15
0.376	0.264
0.458	0.638
0.65	0.3
0.678	0.12
0.66	0.63
0.35	0.92029
1.376	0.342742
0.494	2.904
0.1382	0.342742
0.204	0.5445
0.57	0.462
0.834	0.33
0.1594	0.48
0.434	0.442
0.228	0.462
0.506	0.165
0.54	0.165
0.0594	0.39
0.554	0.528
0.762	0.405
0.418	0.1485
0.388	0.165
0.199	0.5775
0.506	0.195
0.386	0.25753
0.33	0.758
0.45	0.297
0.33	0.337061
0.914	0.266998
0.34	0.2475
0.542	0.352
0.1056	0.225
0.552	0.375
0.608	0.225
0.1706	0.1815
0.242	0.1485
0.266	0.427954
0.368	0.509378
0.266	0.891
0.1062	0.4785
0.612	0.315
1.058	0.308657
0.504	0.225
0.662	0.15
0.324	0.6765
0.214	0.4455
0.1436	0.42
0.558	0.465
0.352	0.3
0.336	2.01
0.538	0.645718
1.078	0.165
0.184	0.336
1.048	0.225
0.692	0.248
0.312	0.253742
0.1898	0.105
0.246	0.202
0.456	0.7095
0.44	0.232
0.696	0.528
0.536	0.285
0.596	0.132
0.574	1.0065
0.21	0.198
0.44	0.2805
0.644	0.285
0.39	0.57
1.066	0.37
0.262	0.609739
0.392	0.832
0.21	0.264
0.5	0.282
0.778	0.195
0.23	0.552931
0.384	0.2805
0.1904	0.5775
0.646	0.099
0.37	0.4
0.428	0.46
0.262	0.6765
0.4	0.592
0.428	0.465826
0.826	0.2805
0.4	0.429
0.338	0.462
0.746	0.54
0.604	1.2705
0.1898	0.2145
0.204	0.6
0.818	0.694951
0.846	0.2
0.394	0.363
0.622	0.198
0.242	0.46
0.514
0.506	0.3465
1.104	0.306
0.216	0.45
0.292	0.5115
0.1444	0.462
0.302	0.1815
0.674	0.225
0.212	0.3135
0.336	0.48
0.43	0.314
0.192	0.12
0.438	0.525
0.1954	0.195
0.306	0.524527
0.206	0.6105
0.374	0.443102
0.1262	0.7425
0.56	0.858
0.382	0.198
0.23	0.3135
0.38	0.4125
0.234	0.293508
0.322	1.023
0.734	0.627
0.362	0.705
0.296	0.33
0.356	0.0825
0.1376	0.306
0.762	0.075176
0.358	0.495
0.604	0.429
0.304	0.479081
0.342	0.2475
0.516	0.33
0.1392	0.84
0.266	0.884311
0.73	0.3
0.888	0.35
0.332	0.213977
0.1764	0.420379
0.1388	0.315
0.686	0.705
0.0912	0.429
0.304	0.534
0.53	0.4785
0.1894	0.2805
0.258	0.284
0.4	0.99
0.242	0.78
0.494	0.265104
0.466	0.21
0.326	0.9405
1.15	0.615
0.53	0.39
0.296	0.27
0.1638	0.27
0.408	0.555
0.52	0.54
0.1682	1.0065
0.1544	0.57
0.59	0.429
0.406	1.056
0.518	0.356
0.678	0.600271
0.52	0.792
1.264	0.5775
0.816	1.023
0.274	1.518
0.916	0.4785
1.018	0.694
0.312	0.66
0.224	0.924
1.164	0.528
0.0616	0.326
0.62	0.412
0.182	0.416592
0.1864	0.5775
0.468	0.265104
0.41	0.66
2.44	0.9735
0.252	0.1485
0.608	0.87863
0.286	0.4125
0.53	0.366
0.1956	1.09071
0.706	0.966
0.672	0.525
0.442	0.363
0.318	0.717674
0.404	0.358
0.274	0.749866
0.258	0.429
0.498	0.999821
0.698	0.198
1.168	0.21
0.754	0.795
1.178	0.7755
0.398	1.8315
0.25	0.910822
0.612	0.132
0.434	0.391975
0.442	1.198
0.916	0.3465
0.73	0.462
0.398	0.45
1.026	0.384401
0.308	0.165
0.632	0.78
0.794	0.418
0.518	0.63
0.934	0.51
0.414	0.27
0.778	0.693
0.1444	0.21
1.098	0.54
0.438	0.39
0.672	0.39
0.536	0.460145
0.55	0.39
0.1348	1.002
0.548	1.455
0.344	1.02
0.916	0.27
0.342	0.2805
0.1282	0.3795
0.876	0.48
0.42	0.396
0.614	0.7425
0.34	0.285
0.528	0.195
0.758	0.3795
1.174	0.25
0.426	0.132
0.212	0.954
0.0686	0.528
2.68	0.4125
0.46	0.692
0.984	0.264
0.39	0.1815
1.472	0.99
0.0812	1.335
0.26	0.285
0.904	0.302
0.872	0.594
0.276	0.314
0.39	0.555
0.45	0.297
0.614	0.286
0.61	0.344
0.646	0.944906
0.474	0.4125
0.292	0.22
0.536	0.285
0.298	0.2475
0.1446	0.2805
0.39	0.705
0.646	0.392
0.218	0.2145
0.456	0.8745
0.776	0.22
0.1324	0.856
0.256	0.2805
0.346	0.405
0.6	0.51
0.474	0.429
0.314	1.35
0.484	0.424166
2.48	0.615
0.522	0.7095
0.686	0.113995
0.458	0.4455
0.602	0.345
0.916	0.195
0.2	0.4455
0.624	0.396
0.926	0.3
0.59	0.231
0.724	0.315
0.488	0.314
0.42	0.915
0.674	0.363571
0.372	0.6
0.8	0.231
0.922	0.1152
0.512	0.1485
0.746	0.132
0.272	0.2805
0.552	0.2475
0.338	0.45
0.622	0.352
0.546	0.398
1.278	0.105
0.804	0.516
0.193	0.39
1.802	0.693
0.242	0.2475
1.886	0.3795
0.712	0.285
0.706	0.264
1.022	0.276
0.34	0.297
0.422	0.264
0.938	4.3065
0.854	0.51
0.528	0.766
0.356	0.528
0.1564	0.7755
0.1894	0.759
0.788	0.891
0.494	0.402
1.406	0.295402
0.94	1.551
0.336	1.386
0.36	1.118
0.452	0.528
0.29	0.375
0.364	0.264
0.654	0.462
0.57	1.419
0.62	0.502
0.1656	1.11
0.456	0.501804
0.358	0.615
0.642	0.471506
0.466	0.09
0.386	0.09
0.21	0.4455
0.58	0.401443
0.482	0.885
0.312	0.472
0.304	0.266
0.328	0.693
1.098	0.516953
0.692	0.855
0.524	0.7095
0.614	0.4785
0.464	0.33
0.47	0.345
1.094	0.3465
0.39	0.231
0.576	0.363
0.504	0.132
0.694	0.302
1.308	0.4455
0.354	0.957
1.368	0.885
0.404	0.165
0.496	0.465
0.484	0.57
1.268	0.705
0.818	0.3135
0.372	0.099
0.24	0.363
0.482	0.7095
0.256	0.435
0.246	0.396
1.156	0.396
0.3	1.23
0.654	0.4785
0.664	0.4125
0.39	0.315
0.31	0.545357
0.414	0.594
0.546	0.12
0.24	0.525
0.254	1.155
0.56	0.4455
0.318	0.288
0.322	0.45
0.248	0.468
0.602	0.255
0.1956	0.6
0.332	0.266
0.508	0.891
0.3	0.5445
0.308	0.315
0.262	0.3135
0.812	0.564
0.356	0.21
0.1462	0.636
0.726	1.287
0.238	0.99
0.828	0.2145
0.422	0.396
2.22	0.57
0.272	0.78
0.304	0.3
0.45	0.792
0.578	0.6765
0.702	0.99
0.566	0.315
0.618	0.482868
0.53	0.42
0.288	2.42
0.34	0.213977
0.768	0.57
0.1984	0.495
0.42	0.75
0.322	0.32
0.416	0.462
0.31	0.4125
0.504	0.165
0.234	0.594
0.772	0.4785
1.212	0.276
0.1994	0.39
0.67	0.5445
0.734	0.3465
0.36	0.4785
0.704	0.21587
0.318	0.255
0.242	0.686
0.5	0.4734
0.534	0.898
0.488	0.2805
0.41	0.3465
0.862	0.4125
0.542	0.225
0.1964	0.327593
0.46	0.73
0.266	0.285
0.422	0.2145
0.494	0.5445
5.22	1.264
1.134	0.432
0.804	0.2805
0.646	0.1485
0.368	0.5115
0.414	0.3795
0.574	0.462
0.674	0.456
0.346	0.6
0.366	0.375
0.498	0.231
0.688	0.3465
0.784	1.1715
0.572	0.66
0.1916	1.6665
0.364	0.36
0.632	0.384401
0.302	0.87
0.91	0.2805
0.498	0.858
0.436	0.198
0.226	0.363
0.322	0.396
0.1474	0.759
0.446	0.9075
1.256	0.217764
0.458	0.776
0.374	0.99
1.156	0.1815
2.12	3.615
0.704	0.66
0.602	0.84
0.416	0.646
0.644	0.2805
0.466	0.4455
1.2	0.99
0.58	1.155
0.53	0.231
0.438	0.3795
0.644	0.4785
0.422	0.51
0.88	0.18
0.99	0.495
0.82	0.482868
0.418	0.363
0.558	0.5445
0.332	0.163986
0.1752	0.219658
0.584	0.6765
0.258	0.3465
0.6	0.264
1.5	0.96
0.724	0.513166
0.53	0.886
1.074	0.7755
0.33	0.198
0.226	0.924
1.272	0.299189
1.144	0.627
0.644	0.4125
0.778	0.26
0.264	0.321912
2.36	0.525
0.424	0.855
0.568	0.825
0.452	0.62
0.47	0.198
0.352	0.2805
0.674	0.264
0.5	0.195
0.514	0.555
0.348	0.405
0.696	0.382
1.124	0.95
1.43	1.1055
0.588	0.528
1.08	3.003
0.85	0.396
0.248	0.264
0.458	0.5445
3.34	0.3135
0.844	0.66
0.23	0.32
0.626	0.3465
0.244	0.2475
0.586	0.25753
1.01	0.75
0.834	1.254
0.528	0.462
0.546	0.48
0.472	0.429
0.392	0.7755
0.492	0.99
0.1952	0.165
0.202	0.3135
0.792	0.44689
0.434	1.316
0.752	1.095
0.526	0.585
0.494	0.3795
0.54	0.891
0.332	0.198
0.32	0.627
0.71	0.469613
2.1	0.713887
0.556	0.676015
1.406	0.33
0.802	0.1155
0.462	0.528
0.952	0.225
1.854	0.27
0.866
0.514	0.396
0.884	0.505591
0.964	0.9075
0.824	0.33
1.25	0.1638
0.536	0.693
0.327593	0.66
0.126303	0.462
0.242381	0.9405
1.18729	0.522
0.293508	0.297
0.889992	0.429
0.628675	1.716
0.167962	0.81
0.376826	0.576
0.333274	1.9635
0.234806	0.268891
0.195041	1.125
0.498017	0.42
0.653292	0.39
0.158494	0.586
0.560506	1.335
0.482868	1.287
1.15699	0.561
0.374933	1.617
1.33309	0.372
0.397656	0.582
0.35789	0.615
0.511272	0.0495
0.323806	0.45
0.146375	0.84
0.401443	0.278
1.13237	0.7755
1.02822	0.3465
0.278359	1.245
0.617314	0.18
0.77827	1.188
0.248062	0.363
0.227232	0.429
0.632462	0.693
0.131605	0.7755
0.480974	0.4125
0.835078	0.495
0.401443	0.363
0.350316	0.44
0.833184	0.75
0.496123	0.435
0.715781	0.462
0.272678	2.8215
0.545357	0.363
0.371146	0.645
0.693058	0.4455
1.09071	0.75
0.323806	0.405
0.600271	0.735
0.268891	0.27
0.759334	0.4455
0.666547	0.462
0.564293	0.4785
0.58891	0.495
0.715781	0.081993
0.265104	0.42
0.40523	0.18
0.581335	0.264
0.272678	1.0725
0.78395	0.676
0.40523	1.0395
0.543463	0.2475
0.776376	0.9405
0.373039	0.462
0.83129	0.323806
0.270785	0.396
0.471506	0.2475
0.73661	0.462
1.14373	0.285934
0.740398	0.312
0.278359	1.56
0.954374	0.33
0.439315	0.525
0.944906	1.29
0.685483	0.627
0.33138	0.54
0.78395	0.304
0.208296	1.353
0.420379	0.9
0.596484	0.1485
0.280253	0.132
0.829397	0.693
0.592697	2.4915
0.577548	0.594
0.232913	1.092
0.77827	0.4125
2.00722	0.5115
0.314338	2.06
0.515059	0.284
0.285934	0.132
0.276466	0.4455
0.37872	0.42
0.598378	0.57
0.840758	0.585
0.992246	0.2805
1.06231	0.27
0.836971	0.624888
0.68359	0.922
0.382507	0.33
0.287827	0.7095
0.270785	0.768
0.441209	1.05
0.535889	0.615
0.291614	1.2045
0.549144	0.495
0.524527	1.072
1.07557	0.195041
0.274572	0.975
1.14184	0.57
0.602165	3.8445
0.410911	0.975
0.431741	0.33
0.435528	0.3465
0.45257	0.264
0.975204	0.374933
1.34446	0.647611
0.144482	0.306
1.04716	0.609739
0.219658	0.585
0.327593	1.03769
0.774482	1.023
0.571867	0.69
0.344635	0.3795
0.793418	0.666547
0.28404	0.6765
0.573761	0.78
0.26321	0.975
0.607846	0.9405
0.354103	0.528
1.17782	0.37
0.181028	0.501804
0.371146	0.858
0.463932	0.5445
0.679802	0.482
0.532102	0.264
0.528314	0.858
1.64554	0.726
0.867269	0.858
1.12291	1.722
0.533995	0.8085
1.26493	0.825
0.528314	0.396
0.562399	0.297
0.437422	1.023
0.799099	0.931651
0.369252	0.825
0.742291	0.716
0.4734	0.465826
0.535889	0.891
0.412805	0.4785
0.691164	0.24
0.443102	0.980885
0.359784	1.024
0.68359	2.19
0.740398	0.363
0.821822	0.825
0.59459	0.165
0.621101	2.445
0.393869	1.245
0.221551	0.265104
0.68359	1.518
0.954374	0.24
0.139748	0.726
0.373039	0.195041
0.763121	0.4785
0.931651	0.675
0.643824	0.645718
0.42606	0.492336
0.744185	0.227232
0.516953	0.165
0.821822	0.8415
1.11722	0.3135
0.374933	1.076
0.386294	0.719568
0.746078	0.395762
0.354103	1.2
0.492336	0.5445
0.958162	0.462
0.530208	0.825
0.82561	1.74
1.20812	0.495
0.444996	0.3465
0.441209	1.26
0.429847	2.145
0.18633	0.5115
1.48837	0.99
0.196934	0.33
0.295402	0.18
0.575654	0.81
0.54725	1.08
0.454464	2.085
1.44103	1.6005
0.54725	1.035
0.677909	1.2045
0.577548	0.6435
0.475294	1.0395
0.123652	0.405
0.412805	0.5115
0.530208	3.44
0.848333	3.38954
0.323806	0.48
0.39955	0.627
0.365465	0.99
0.276466	1.8315
2.65104	0.77
0.129901	0.675
0.850226	1.17
0.373039	0.6765
0.414698	0.435
1.14752	0.8415
1.00929	0.57
0.278359	0.177052
0.31055	0.3795
0.721462	0.5
0.272678	0.434
0.802886	0.4455
0.424166	0.462
0.511272	0.693
1.87277	0.975204
0.895673	0.2805
2.61317	0.3135
0.598378	2.88
0.127061	0.4785
0.704419	0.3465
0.441209	0.174969
0.373039	1.485
1.2422	0.56808
0.676015	0.726
0.672228	0.38
0.759334	0.810461
0.759334	0.29
0.167584	0.825
0.740398	0.594
0.373039	1.1055
0.600271	1.002
0.157737	0.495
0.435528	0.7425
0.583229	0.429
0.677909	0.495
0.354103	1.065
0.782057	0.717674
0.206402	0.48
0.437422	0.146943
0.253742	0.9405
0.486655	1.4355
0.581335	0.4785
0.460145	1.554
0.575654	1.23
0.186709	1.0395
0.374933	0.198
2.08296	0.3795
0.638143	1.0065
0.15982	1.155
0.414698	0.301082
0.167773	0.876737
0.316231	0.825
0.340848	0.87
0.131037	0.766908
0.152435	1.8975
1.72128	0.712
0.482868	1.419
0.448783	5.16953
0.302976	0.75
0.274572	0.782
1.03391	0.54
0.507485	0.926
0.393869	1.208
0.240487	0.5115
0.443102	1.11
0.195041	1.0395
0.96763	1.32
0.914609	0.998
0.142588	0.54
0.337061	0.726
1.57358	1.20433
0.944906	0.66
0.323806	0.627
0.35789	0.6435
0.155275	0.924
0.177052	1.7325
0.217764	0.2145
0.21587	1.3035
0.359784	0.231
0.386294	0.9405
0.674122	1.305
0.223445	1.122
0.325699	0.4455
0.397656	0.3465
0.28404	0.255
0.729036	1.5345
0.17743	0.78
0.321912	0.706313
0.37872	1.694
0.369252	0.312444
0.958162	0.8745
0.395762	0.653292
0.562399	0.495
0.113427	2.508
0.333274	0.42
0.867269	1.68
0.482868	0.099
0.407124	0.685483
0.611633	0.7755
0.159252	0.726
0.427954	0.1674
0.498017	0.627
0.231019	0.934
0.238594	0.855
0.554825	1.386
0.480974	1.914
0.107178	0.401443
0.122327	0.4125
0.577548	6.0555
0.571867	0.4785
0.202615	0.99
0.420379	0.742
0.390082	0.687377
0.528314	0.6435
0.651398	0.729036
0.45257	1.617
0.509378	0.93
0.439315	1.2045
0.161524	0.759
0.528314	0.72
0.104337	0.8415
0.672228	0.975
0.180649	0.891
0.422273	0.5775
0.255636	0.759
0.229126	4.86
0.933545	1.188
0.702526	1.8645
0.537782	0.99
0.643824	1.188
0.910822	1.214
0.583229	0.324
1.15888	0.186
0.148648	0.1632
0.0869162	0.272
0.924077	0.282
0.532102	0.908
0.242381	0.276
0.225338	0.508
0.564293	1.152
0.471506	0.384
0.390082	0.63
0.694951	1.326
0.35221	0.254
0.530208	0.372
0.818035	0.316
0.185005	0.344
0.361678	0.584
0.2367	0.354
0.513166	0.662
0.354103	0.254
1.58116	1.132
0.503698	0.322
0.323806	0.346
0.35221	0.25
0.340848	0.544
0.316231	0.1494
0.901354	0.1202
0.28404	0.352
1.07557	0.504
0.551038	1.188
0.18936	0.268
0.626782	0.522
0.412805	0.366
0.285934	0.436
0.137097	0.352
0.121001	0.464
0.460145	0.616
0.213977	0.264
0.287827	0.324
0.450677	0.726
0.291614	0.268
0.747972	0.86
0.365465	0.504
0.812354	0.312
0.912715	0.464
0.462038	0.254
0.560506	0.1472
0.354103	0.29
0.484762	0.808
0.630569	0.1544
0.431741	0.762
0.134256	0.418
0.238594	0.228
0.393869	0.556
0.30487	0.364
1.17214	0.854
0.308657	0.334
0.747972	0.582
0.848333	0.472
0.231019	1.108
0.225338	0.97
0.316231	0.0496
0.507485	0.42
0.40523	1.188
0.821822	1.13
0.270785	0.25
0.503698	0.624
0.179513	1.17
0.152245	0.468
0.361678	0.33
0.163228	0.316
0.103391	0.187
0.314338	0.656
0.827503	0.64
0.443102	1.596
1.19676	0.414
0.619207	0.746
0.312444	0.398
0.401443	0.874
1.00171	0.548
0.240487	0.4
0.393869	0.208
0.295402	0.31
0.242381	0.368
	0.384
	0.38
	0.252
	1.104
	0.432
	0.708
	0.652
	0.77
	0.35
	0.452
	1.058
	0.412
	0.838
	0.38
	0.618
	1.504
	0.62
	0.442
	0.176
	0.368
	0.568
	0.704
	0.346
	0.592
	0.732
	0.1996
	0.464
	0.638
	0.194
	0.1956
	0.548
	0.458
	1.262
	2.1
	0.808
	0.646
	0.65
	0.928
	0.272
	0.384
	0.236
	0.67
	1.178
	0.514
	0.386
	0.598
	0.1758
	1.058
	0.424
	0.24
	0.208
	0.272
	0.374
	0.308
	0.548
	0.218
	1.018
	0.378
	0.406
	0.514
	0.456
	0.21
	0.97
	0.66
	0.884
	0.456
	0.374
	0.278
	0.318
	0.248
	0.398
	1.33
	0.664
	0.256
	1.098
	0.458
	1.124
	1.908
	0.32
	0.492
	0.432
	0.46
	0.534
	1.47
	0.914
	0.1582
	0.414
	0.418
	0.262
	0.356
	0.28
	0.474
	0.332
	0.224
	0.32
	0.348
	0.502
	0.232
	3.42
	0.342
	0.582
	0.688
	0.4
	1.436
	0.762
	0.726
	0.65
	0.498
	0.414
	0.1668
	0.48
	0.648
	0.818
	0.376
	0.582
	0.516
	0.608
	0.326
	0.672
	4.56
	0.972
	0.404
	0.534
	0.776
	1.156
	0.634
	0.562
	0.51
	1.224
	0.804
	0.698
	1.5
	0.272
	0.618
	1.076
	0.852
	0.426
	0.892
	0.958
	0.366
	0.214
	0.384
	0.1504
	0.3
	0.906
	0.48
	0.416
	0.298
	0.288
	0.456
	1.552
	1.008
	0.224
	0.346
	0.822
	0.522
	0.806
	0.712
	1.552
	0.296
	0.578
	0.536
	0.55
	0.53
	0.668
	1.394
	0.1682
	0.788
	0.64
	0.38
	0.432
	0.404
	0.216
	0.64
	0.316
	0.55
	0.34
	0.978
	0.932
	1.37
	0.528
	1.5
	0.602
	0.484
	0.604
	0.622
	0.322
	0.538
	0.96
	0.846
	0.872
	0.662
	0.25
	0.406
	0.586
	0.544
	0.526
	0.262
	0.418
	4.32
	0.224
	0.826
	0.632
	0.1556
	0.29
	0.312
	0.404
	0.488
	0.67
	0.698
	0.262
	1.054
	0.396
	0.962
	1.098
	0.966
	0.41
	0.998
	0.468
	0.772
	0.28
	1.99
	1.336
	0.47
	0.448
	0.214
	0.594
	0.9
	0.392
	0.966
	0.896
	0.352
	3.78
	0.57
	0.1956
	0.502
	0.34
	1.158
	0.6
	0.368
	0.352
	0.714
	0.45
	0.578
	0.48
	0.882
	1.084
	0.366
	0.39
	0.238
	0.602
	0.498
	0.95
	0.616
	1.076
	0.648
	1.276
	0.1752
	0.1914
	0.218
	0.612
	0.604
	0.292
	2.64
	1.08
	0.358
	0.65
	0.3
	0.504
	2.34
	0.466
	0.526
	0.796
	0.632
	0.22
	0.532
	0.546
	0.82
	0.672
	0.244
	0.78
	0.586
	0.442
	0.872
	0.704
	0.1792
	0.448
	0.684
	0.1068
	0.242
	1.288
	0.524
	0.282
	0.638
	0.28
	0.0824
	0.55
	0.208
	0.866
	0.568
	0.772
	1.694
	1.028
	0.398
	0.504
	0.518
	0.244
	0.0984
	0.212
	0.77
	0.446
	1.146
	0.3
	0.314
	0.696
	1.07
	0.1702
	0.25
	0.954
	0.456
	0.254
	0.1422
	0.48
	0.79
	0.784
	0.426
	0.1644
	1.096
	0.836
	2.14
	0.668
	0.358
	2.04
	0.524
	0.484
	0.272
	0.488
	0.44
	0.454
	0.38
	0.0994
	0.554
	0.902
	0.282
	0.524
	0.626
	0.738
	0.232
	0.682
	0.476
	0.728
	0.326
	0.344
	1.894
	0.484
	0.444
	0.316
	1.376
	0.1806
	0.36
	0.452
	0.496
	0.726
	0.544
	0.262
	0.0904
	0.308
	0.488
	0.1384
	1.328
	0.258
	0.4
	0.1336
	0.48
	0.1138
	0.1668
	0.0806
	1.022
	0.26
	0.478
	0.34
	0.74
	0.61
	0.796
	0.367358
	1.17782
	0.407124
	0.242381
	0.382507
	0.151299
	0.585122
	0.291614
	0.195041
	0.630569
	0.549144
	0.501804
	0.320018
	0.717674
	0.139937
	0.393869
	0.221551
	1.02633
	0.607846
	2.21551
	0.414698
	0.289721
	0.293508
	0.774482
	0.346529
	0.649505
	0.181218
	1.87466
	0.655186
	0.10945
	0.4734
	0.139937
	0.479081
	0.31055
	0.361678
	1.28007
	0.325699
	0.337061
	0.138233
	0.744185
	1.23084
	0.630569
	0.971417
	0.412805
	0.49423
	1.11722
	0.694951
	0.795312
	0.270785
	2.34806
	0.431741
	0.793418
	0.836971
	1.20054
	0.390082
	1.06799
	0.095059
	0.231019
	0.56808
	0.248062
	0.293508
	0.202615
	0.871056
	2.44274
	0.30487
	0.587016
	0.609739
	0.253742
	1.17971
	0.738504
	1.70803
	0.316231
	0.213977
	0.581335
	0.26321
	0.395762
	0.07707
	0.186141
	0.17459
	0.032949
	1.00361
	0.157926
	0.68359
	1.01876
	0.363571
	1.70803
	0.106042
	0.338954
	0.325699
	0.619207
	0.208296
	0.164364
	0.291614
	0.268891
	0.115888
	0.067223
	0.213977
	0.272678
	0.253742
	0.717674
	0.444996
	0.490442
	0.212083
	0.128197
	0.897566
	0.103012
	0.622994
	1.17214
	0.371146
	0.359784
	0.54157
	0.212083
	1.28765
	0.057755
	0.244274
	0.369252
	0.142967
	0.61542
	0.135771
	1.36339
	0.45257
	0.246168
	0.21587
	0.217764
	0.153192
	0.244274
	0.198828
	0.384401
	1.17214
	0.482868
	0.569974
	0.361678
	0.465826
	0.634356
	0.065708
	1.0074
	0.13918
	0.206402
	0.137665
	0.863482
	0.340848
	0.056051
	1.84058
	0.344635
	0.97331
	0.422273
	0.765014
	0.261317
	0.234806
	0.634356
	0.679802
	1.11154
	0.136339
	0.229126
	3.42742
	0.441209
	0.285934
	2.65104
	0.59459
	1.01118
	0.374933
	0.54725
	0.33138
	1.02633
	0.268891
	0.465826
	0.579442
	0.467719
	0.291614
	0.647611
	0.184437
	0.49991
	0.713887
	0.350316
	0.458251
	0.505591
	0.719568
	0.148837
	0.253742
	0.918396
	0.231019
	0.522634
	0.498017
	0.369252
	0.653292
	0.42606
	0.18936
	0.622994
	1.0358
	0.221551
	0.327593
	0.153382
	0.198828
	0.384401
	0.244274
	0.120622
	0.255636
	0.276466
	0.287827
	0.416592
	0.206402
	0.64193
	1.67016
	0.130469
	0.630569
	0.619207
	0.560506
	0.482868
	0.170235
	0.219658
	0.605952
	0.371146
	0.318125
	0.282146
	0.40523
	0.145807
	0.321912
	0.44689
	0.560506
	0.066087
	0.621101
	0.240487
	0.816142
	0.242381
	0.939226
	0.359784
	0.738504
	0.302976
	0.422273
	0.462038
	0.361678
	0.435528
	0.68927
	0.253742
	0.448783
	0.26321
	0.208296
	0.176862
	0.386294
	0.174779
	2.59423
	0.187088
	0.552931
	0.97331
	0.117782
	0.246168
	0.556718
	0.772589
	0.613526
	0.545357
	0.213977
	0.672228
	0.401443
	2.13977
	0.302976
	1.16456
	0.660866
	0.186898
	1.59631
	0.114184
	0.480974
	0.63625
	0.443102

## Sheet: Fig.S5b right
Butyrobetaine High Control	Butyrobetaine High HF
0.327593	0.460145
0.524527	0.195041
0.59	0.68359
0.46	0.363571
2.12	1.518
0.6	0.759
0.964	0.198
0.704419	1.198
0.420379	0.09
0.221551	0.095059
0.1706	0.099
0.818	0.105
0.888	0.106042
0.104337	0.10945
0.1056	0.1155
0.123652	0.12
0.126303	0.132
0.131605	0.135771
0.134256	0.137665
0.1392	0.145807
0.139748	0.1485
0.1436	0.1485
0.144482	0.1504
0.1586	0.1638
0.1656	0.165
0.181028	0.1682
0.18633	0.174969
0.1864	0.1752
0.18936	0.1758
0.1904	0.176
0.1916	0.1792
0.1954	0.18
0.1964	0.181218
0.1984	0.184437
0.1994	0.186898
0.208296	0.187
0.208296	0.18936
0.21	0.1914
0.212	0.195
0.216	0.195
0.219658	0.195
0.227232	0.195
0.229126	0.195041
0.23	0.1956
0.234	0.1956
0.234806	0.198
0.24	0.198
0.242	0.198828
0.242	0.208
0.242	0.208
0.25	0.21
0.256	0.21
0.262	0.213977
0.262	0.214
0.26321	0.2145
0.265104	0.2145
0.266	0.216
0.270785	0.218
0.272	0.218
0.272678	0.219658
0.276466	0.224
0.278359	0.224
0.278359	0.231
0.287827	0.231
0.291614	0.231
0.292	0.231
0.293508	0.231019
0.296	0.231019
0.3	0.232
0.302	0.238
0.302	0.24
0.304	0.24
0.304	0.240487
0.30487	0.246168
0.308	0.246168
0.308	0.2475
0.31055	0.2475
0.312	0.2475
0.314	0.2475
0.314338	0.2475
0.316231	0.248
0.32	0.248
0.322	0.248062
0.323806	0.25
0.323806	0.25
0.327593	0.253742
0.33	0.253742
0.33138	0.253742
0.332	0.254
0.332	0.255
0.336	0.255
0.337061	0.26
0.34	0.261317
0.34	0.262
0.342	0.262
0.344635	0.26321
0.348	0.26321
0.350316	0.264
0.352	0.264
0.352	0.264
0.35221	0.264
0.354103	0.264
0.356	0.264
0.356	0.265104
0.35789	0.266
0.358	0.268
0.359784	0.268891
0.361678	0.27
0.364	0.27
0.365465	0.27
0.366	0.270785
0.368	0.272
0.37	0.278
0.371146	0.28
0.372	0.2805
0.374933	0.2805
0.374933	0.2805
0.376826	0.2805
0.382507	0.2805
0.386	0.282
0.386294	0.285
0.386294	0.285
0.39	0.285
0.39	0.285
0.392	0.285
0.393869	0.285
0.393869	0.285934
0.395762	0.288
0.398	0.29
0.398	0.29
0.401443	0.291614
0.404	0.292
0.40523	0.293508
0.40523	0.297
0.41	0.297
0.412805	0.299189
0.412805	0.3
0.414	0.3
0.414	0.3
0.416	0.3
0.416	0.301082
0.418	0.302
0.42	0.302976
0.42	0.304
0.422	0.30487
0.428	0.306
0.429847	0.306
0.431741	0.308657
0.434	0.31
0.435528	0.312
0.436	0.312
0.437422	0.312444
0.438	0.3135
0.438	0.3135
0.438	0.3135
0.44	0.3135
0.44	0.314
0.441209	0.314
0.441209	0.314
0.442	0.315
0.444996	0.315
0.446	0.32
0.45	0.32
0.45	0.320018
0.450677	0.321912
0.45257	0.321912
0.454464	0.323806
0.456	0.324
0.460145	0.325699
0.464	0.326
0.466	0.326
0.466	0.326
0.466	0.327593
0.468	0.327593
0.47	0.33
0.472	0.33
0.472	0.33
0.4734	0.33
0.480974	0.33
0.482	0.332
0.482868	0.337061
0.484	0.338954
0.484762	0.344
0.488	0.345
0.492	0.346
0.492336	0.3465
0.496	0.3465
0.498	0.3465
0.498	0.3465
0.498017	0.3465
0.5	0.3465
0.5	0.3465
0.503698	0.3465
0.508	0.348
0.511272	0.350316
0.512	0.352
0.516	0.352
0.516953	0.356
0.518	0.358
0.52	0.359784
0.526	0.36
0.528	0.361678
0.528314	0.363
0.53	0.363
0.53	0.363
0.53	0.363
0.53	0.363
0.530208	0.364
0.532102	0.366
0.533995	0.366
0.534	0.368
0.535889	0.368
0.536	0.368
0.536	0.37
0.536	0.37
0.538	0.371146
0.54	0.374
0.543463	0.374933
0.545357	0.375
0.546	0.375
0.546	0.378
0.54725	0.3795
0.54725	0.3795
0.548	0.3795
0.549144	0.3795
0.552	0.3795
0.556	0.3795
0.558	0.3795
0.56	0.38
0.560506	0.38
0.560506	0.382
0.562399	0.384
0.564293	0.384
0.572	0.384401
0.573761	0.384401
0.574	0.384401
0.574	0.39
0.575654	0.39
0.576	0.39
0.578	0.39
0.581335	0.390082
0.584	0.391975
0.586	0.395762
0.588	0.396
0.592697	0.396
0.596484	0.396
0.598378	0.396
0.6	0.396
0.600271	0.396
0.602	0.398
0.602	0.398
0.607846	0.401443
0.608	0.401443
0.612	0.402
0.614	0.404
0.619207	0.404
0.62	0.404
0.621101	0.405
0.622	0.405
0.626	0.405
0.626782	0.406
0.630569	0.407124
0.632	0.41
0.642	0.412
0.644	0.4125
0.644	0.4125
0.646	0.4125
0.65	0.4125
0.653292	0.4125
0.654	0.4125
0.664	0.4125
0.666547	0.4125
0.67	0.4125
0.672228	0.4125
0.674	0.4125
0.674	0.412805
0.676015	0.414
0.677909	0.414698
0.677909	0.416
0.678	0.416592
0.68359	0.418
0.685483	0.42
0.688	0.42
0.692	0.42
0.693058	0.420379
0.694	0.424
0.696	0.424166
0.698	0.426
0.702	0.426
0.702526	0.42606
0.704	0.429
0.71	0.429
0.712	0.429
0.715781	0.429
0.724	0.431741
0.73	0.432
0.734	0.432
0.740398	0.434
0.740398	0.435
0.740398	0.442
0.742291	0.4455
0.744185	0.4455
0.746	0.4455
0.746078	0.4455
0.747972	0.4455
0.747972	0.4455
0.752	0.4455
0.754	0.4455
0.759334	0.4455
0.759334	0.446
0.759334	0.44689
0.762	0.448
0.772	0.448783
0.774482	0.45
0.778	0.45
0.778	0.45
0.77827	0.45
0.78395	0.45
0.799099	0.452
0.802	0.45257
0.802886	0.456
0.804	0.456
0.812	0.458
0.812354	0.458
0.818	0.46
0.821822	0.46
0.824	0.462
0.828	0.462
0.829397	0.462
0.83129	0.462
0.834	0.462
0.834	0.462
0.835078	0.462
0.836971	0.462
0.840758	0.462
0.848333	0.462
0.850226	0.462
0.867269	0.462038
0.872	0.465
0.88	0.465
0.889992	0.465826
0.902	0.466
0.914	0.468
0.916	0.469613
0.916	0.472
0.916	0.472
0.922	0.474
0.926	0.476
0.931651	0.478
0.94	0.4785
0.952	0.4785
0.954374	0.4785
0.958162	0.4785
0.975204	0.4785
0.99	0.4785
0.992246	0.4785
1.00929	0.4785
1.01	0.4785
1.018	0.4785
1.02444	0.4785
1.026	0.479081
1.06231	0.48
1.074	0.48
1.07557	0.48
1.094	0.48
1.104	0.48
1.11722	0.48
1.12291	0.482
1.13237	0.482868
1.14184	0.484
1.14373	0.484
1.144	0.488
1.156	0.488
1.15699	0.490442
1.164	0.492
1.168	0.492336
1.174	0.49423
1.178	0.495
1.18729	0.495
1.20812	0.495
1.212	0.495
1.2422	0.495
1.25	0.495
1.26493	0.495
1.272	0.495
1.406	0.498
1.406	0.49991
1.44103	0.5
1.472	0.501804
1.58116	0.501804
1.64554	0.502
1.802	0.502
1.854	0.504
1.87277	0.504
1.886	0.504
2.00722	0.504
2.22	0.505591
2.36	0.51
2.68	0.51
3.34	0.51
5.22	0.5115
	0.5115
	0.5115
	0.5115
	0.5115
	0.5115
	0.513166
	0.514
	0.514
	0.516
	0.516953
	0.518
	0.522
	0.522
	0.524
	0.524527
	0.525
	0.525
	0.525
	0.526
	0.526
	0.528
	0.528
	0.528
	0.528
	0.528
	0.534
	0.536
	0.538
	0.54
	0.54
	0.544
	0.544
	0.5445
	0.5445
	0.5445
	0.5445
	0.5445
	0.545357
	0.545357
	0.546
	0.54725
	0.548
	0.548
	0.549144
	0.554
	0.555
	0.555
	0.555
	0.561
	0.564
	0.56808
	0.56808
	0.569974
	0.57
	0.57
	0.57
	0.57
	0.57
	0.57
	0.576
	0.5775
	0.5775
	0.5775
	0.578
	0.579442
	0.582
	0.582
	0.584
	0.585
	0.585
	0.585
	0.586
	0.586
	0.587016
	0.592
	0.594
	0.594
	0.594
	0.594
	0.594
	0.594
	0.598
	0.6
	0.6
	0.6
	0.6
	0.602
	0.602
	0.605952
	0.607846
	0.608
	0.609739
	0.609739
	0.609739
	0.612
	0.613526
	0.615
	0.615
	0.615
	0.615
	0.61542
	0.616
	0.618
	0.619207
	0.62
	0.622994
	0.624
	0.626
	0.627
	0.627
	0.627
	0.627
	0.627
	0.627
	0.63
	0.630569
	0.632
	0.632
	0.634
	0.634356
	0.634356
	0.638
	0.638
	0.64
	0.64
	0.64193
	0.6435
	0.6435
	0.6435
	0.645718
	0.645718
	0.646
	0.647611
	0.648
	0.649505
	0.65
	0.65
	0.652
	0.653292
	0.653292
	0.655186
	0.66
	0.66
	0.66
	0.66
	0.66
	0.66
	0.66
	0.660866
	0.666547
	0.668
	0.67
	0.672
	0.672228
	0.675
	0.675
	0.676
	0.676015
	0.6765
	0.6765
	0.6765
	0.679802
	0.682
	0.684
	0.685483
	0.687377
	0.68927
	0.69
	0.692
	0.693
	0.693
	0.693
	0.693
	0.693
	0.693
	0.694951
	0.696
	0.698
	0.698
	0.704
	0.705
	0.705
	0.706313
	0.708
	0.7095
	0.7095
	0.7095
	0.7095
	0.712
	0.713887
	0.714
	0.716
	0.717674
	0.717674
	0.717674
	0.717674
	0.719568
	0.719568
	0.72
	0.726
	0.726
	0.726
	0.726
	0.726
	0.726
	0.728
	0.729036
	0.738504
	0.738504
	0.74
	0.742
	0.7425
	0.7425
	0.7425
	0.744185
	0.746
	0.75
	0.75
	0.75
	0.75
	0.75
	0.759
	0.759
	0.759
	0.765014
	0.766908
	0.768
	0.77
	0.77
	0.77
	0.772
	0.772
	0.774482
	0.7755
	0.7755
	0.7755
	0.7755
	0.7755
	0.7755
	0.776
	0.78
	0.78
	0.78
	0.78
	0.782
	0.784
	0.788
	0.79
	0.792
	0.792
	0.793418
	0.795
	0.795312
	0.796
	0.804
	0.808
	0.8085
	0.81
	0.81
	0.81
	0.810461
	0.816142
	0.818
	0.82
	0.825
	0.825
	0.825
	0.825
	0.825
	0.825
	0.832
	0.836
	0.836971
	0.838
	0.84
	0.84
	0.84
	0.8415
	0.8415
	0.8415
	0.846
	0.855
	0.855
	0.855
	0.856
	0.858
	0.858
	0.858
	0.858
	0.86
	0.863482
	0.87
	0.871056
	0.872
	0.874
	0.8745
	0.876737
	0.87863
	0.884
	0.884311
	0.885
	0.886
	0.891
	0.891
	0.891
	0.896
	0.897566
	0.9
	0.9
	0.902
	0.906
	0.9075
	0.908
	0.910822
	0.915
	0.924
	0.924
	0.924
	0.926
	0.93
	0.931651
	0.934
	0.9405
	0.9405
	0.9405
	0.9405
	0.9405
	0.95
	0.954
	0.954
	0.957
	0.958
	0.96
	0.966
	0.966
	0.97
	0.971417
	0.972
	0.97331
	0.975
	0.975
	0.975
	0.975204
	0.99
	0.99
	0.99
	0.99
	0.99
	0.99
	0.99
	0.99
	0.998
	0.999821
	1.002
	1.002
	1.00361
	1.0065
	1.0065
	1.0065
	1.0074
	1.01118
	1.018
	1.01876
	1.022
	1.023
	1.023
	1.023
	1.02633
	1.028
	1.035
	1.0358
	1.03769
	1.0395
	1.0395
	1.0395
	1.0395
	1.05
	1.056
	1.058
	1.058
	1.065
	1.06799
	1.07
	1.072
	1.0725
	1.076
	1.08
	1.084
	1.092
	1.095
	1.096
	1.098
	1.1055
	1.1055
	1.108
	1.11
	1.11
	1.11154
	1.11722
	1.122
	1.132
	1.146
	1.152
	1.155
	1.155
	1.155
	1.156
	1.158
	1.16456
	1.17
	1.17
	1.1715
	1.17214
	1.17214
	1.178
	1.17971
	1.188
	1.188
	1.188
	1.188
	1.2
	1.20054
	1.20433
	1.2045
	1.2045
	1.2045
	1.208
	1.214
	1.23
	1.245
	1.245
	1.26
	1.262
	1.264
	1.28007
	1.287
	1.29
	1.3035
	1.305
	1.316
	1.32
	1.326
	1.33
	1.335
	1.336
	1.35
	1.353
	1.36339
	1.37
	1.376
	1.386
	1.386
	1.394
	1.419
	1.4355
	1.436
	1.455
	1.47
	1.485
	1.5
	1.5
	1.504
	1.518
	1.5345
	1.552
	1.552
	1.554
	1.56
	1.596
	1.59631
	1.617
	1.617
	1.6665
	1.67016
	1.68
	1.694
	1.694
	1.70803
	1.70803
	1.716
	1.722
	1.7325
	1.74
	1.8315
	1.8315
	1.8645
	1.87466
	1.894
	1.8975
	1.914
	1.9635
	1.99
	2.04
	2.06
	2.1
	2.13977
	2.14
	2.145
	2.19
	2.34
	2.34806
	2.42
	2.44274
	2.445
	2.508
	2.59423
	2.64
	2.65104
	2.8215
	2.88
	3.003
	3.38954
	3.44
	3.615
	3.78
	3.8445
	4.32
	4.56
	4.86
	5.16953
	6.0555
	0

## Sheet: Fig. S5b
Survival Table
Butyrobetaine		Time	Status	Cumulative Proportion Surviving at the Time		N of Cumulative Events	N of Remaining Cases
				Estimate	Std. Error
Q1	1	0	1	0.997585	0.00241254	1	413
	2	0.2	1			2	412
	3	0.2	1	0.992754	0.00416851	3	411
	4	1	1			4	410
	5	1	1			5	409
	6	1	1			6	408
	7	1	1			7	407
	8	1	1			8	406
	9	1	1			9	405
	10	1	1	0.975845	0.00754554	10	404
	11	2	1			11	403
	12	2	1	0.971014	0.00824524	12	402
	13	2	0			12	401
	14	3	1			13	400
	15	3	1	0.966172	0.00888685	14	399
	16	3	0			14	398
	17	4	1	0.963744	0.00919011	15	397
	18	5	1			16	396
	19	5	1	0.958889	0.00976402	17	395
	20	5	0			17	394
	21	5	0			17	393
	22	6	1	0.956449	0.0100394	18	392
	23	7	1	0.954009	0.010306	19	391
	24	8	0			19	390
	25	9	1			20	389
	26	9	1			21	388
	27	9	1	0.94667	0.0110634	22	387
	28	9	0			22	386
	29	9	0			22	385
	30	9	0			22	384
	31	9	0			22	383
	32	9	0			22	382
	33	9	0			22	381
	34	9	0			22	380
	35	9	0			22	379
	36	9	0			22	378
	37	9	0			22	377
	38	9	0			22	376
	39	9	0			22	375
	40	9	0			22	374
	41	9	0			22	373
	42	9	0			22	372
	43	10	0			22	371
	44	10	0			22	370
	45	10	0			22	369
	46	10	0			22	368
	47	10	0			22	367
	48	10	0			22	366
	49	10	0			22	365
	50	10	0			22	364
	51	10	0			22	363
	52	10	0			22	362
	53	10	0			22	361
	54	10	0			22	360
	55	10	0			22	359
	56	10	0			22	358
	57	10	0			22	357
	58	10	0			22	356
	59	10	0			22	355
	60	10	0			22	354
	61	10	0			22	353
	62	10	0			22	352
	63	10	0			22	351
	64	10	0			22	350
	65	10	0			22	349
	66	10	0			22	348
	67	10	0			22	347
	68	10	0			22	346
	69	10	0			22	345
	70	10	0			22	344
	71	10	0			22	343
	72	10	0			22	342
	73	10	0			22	341
	74	10	0			22	340
	75	10	0			22	339
	76	10	0			22	338
	77	10	0			22	337
	78	10	0			22	336
	79	10	0			22	335
	80	10	0			22	334
	81	10	0			22	333
	82	10	0			22	332
	83	10	0			22	331
	84	10	0			22	330
	85	10	0			22	329
	86	10	0			22	328
	87	11	1	0.943784	0.0114	23	327
	88	11	0			23	326
	89	11	0			23	325
	90	11	0			23	324
	91	11	0			23	323
	92	11	0			23	322
	93	11	0			23	321
	94	11	0			23	320
	95	11	0			23	319
	96	11	0			23	318
	97	11	0			23	317
	98	11	0			23	316
	99	11	0			23	315
	100	11	0			23	314
	101	11	0			23	313
	102	11	0			23	312
	103	11	0			23	311
	104	11	0			23	310
	105	11	0			23	309
	106	11	0			23	308
	107	11	0			23	307
	108	11	0			23	306
	109	11	0			23	305
	110	12	1			24	304
	111	12	1	0.937596	0.0121361	25	303
	112	12	0			25	302
	113	12	0			25	301
	114	12	0			25	300
	115	12	0			25	299
	116	12	0			25	298
	117	12	0			25	297
	118	12	0			25	296
	119	12	0			25	295
	120	12	0			25	294
	121	12	0			25	293
	122	12	0			25	292
	123	12	0			25	291
	124	12	0			25	290
	125	12	0			25	289
	126	12	0			25	288
	127	12	0			25	287
	128	12	0			25	286
	129	12	0			25	285
	130	12	0			25	284
	131	12	0			25	283
	132	12	0			25	282
	133	12	0			25	281
	134	12	0			25	280
	135	13	1			26	279
	136	13	1	0.930898	0.0129404	27	278
	137	13	0			27	277
	138	13	0			27	276
	139	13	0			27	275
	140	13	0			27	274
	141	13	0			27	273
	142	13	0			27	272
	143	13	0			27	271
	144	13	0			27	270
	145	13	0			27	269
	146	13	0			27	268
	147	13	0			27	267
	148	13	0			27	266
	149	13	0			27	265
	150	14	1			28	264
	151	14	1			29	263
	152	14	1	0.92036	0.0141522	30	262
	153	14	0			30	261
	154	14	0			30	260
	155	14	0			30	259
	156	14	0			30	258
	157	14	0			30	257
	158	14	0			30	256
	159	14	0			30	255
	160	14	0			30	254
	161	14	0			30	253
	162	14	0			30	252
	163	14	0			30	251
	164	14	0			30	250
	165	14	0			30	249
	166	14	0			30	248
	167	14	0			30	247
	168	14	0			30	246
	169	14	0			30	245
	170	14	0			30	244
	171	14	0			30	243
	172	14	0			30	242
	173	14	0			30	241
	174	14	0			30	240
	175	14	0			30	239
	176	14	0			30	238
	177	14	0			30	237
	178	14	0			30	236
	179	14	0			30	235
	180	14	0			30	234
	181	14	0			30	233
	182	14	0			30	232
	183	14	0			30	231
	184	14	0			30	230
	185	15	0			30	229
	186	15	0			30	228
	187	15	0			30	227
	188	15	0			30	226
	189	16	1			31	225
	190	16	1	0.912215	0.0151536	32	224
	191	16	0			32	223
	192	17	1	0.908125	0.015628	33	222
	193	17	0			33	221
	194	17	0			33	220
	195	18	0			33	219
	196	18	0			33	218
	197	19	0			33	217
	198	20	1			34	216
	199	20	1	0.899755	0.0165667	35	215
	200	20	0			35	214
	201	21	1			36	213
	202	21	1	0.891346	0.0174464	37	212
	203	21	0			37	211
	204	21	0			37	210
	205	21	0			37	209
	206	22	1	0.887081	0.0178766	38	208
	207	22	0			38	207
	208	22	0			38	206
	209	22	0			38	205
	210	23	1	0.882754	0.0183056	39	204
	211	23	0			39	203
	212	23	0			39	202
	213	23	0			39	201
	214	24	1	0.878362	0.0187339	40	200
	215	24	0			40	199
	216	25	1			41	198
	217	25	1	0.869534	0.019558	42	197
	218	26	0			42	196
	219	26	0			42	195
	220	26	0			42	194
	221	26	0			42	193
	222	27	1	0.865029	0.0199688	43	192
	223	27	0			43	191
	224	27	0			43	190
	225	28	1	0.860476	0.0203761	44	189
	226	28	0			44	188
	227	28	0			44	187
	228	29	1	0.855875	0.0207802	45	186
	229	29	0			45	185
	230	29	0			45	184
	231	29	0			45	183
	232	29	0			45	182
	233	29	0			45	181
	234	30	1	0.851146	0.0211966	46	180
	235	30	0			46	179
	236	30	0			46	178
	237	30	0			46	177
	238	30	0			46	176
	239	30	0			46	175
	240	30	0			46	174
	241	30	0			46	173
	242	30	0			46	172
	243	30	0			46	171
	244	30	0			46	170
	245	30	0			46	169
	246	30	0			46	168
	247	31	1			47	167
	248	31	1	0.841013	0.0221221	48	166
	249	31	0			48	165
	250	31	0			48	164
	251	31	0			48	163
	252	31	0			48	162
	253	31	0			48	161
	254	31	0			48	160
	255	31	0			48	159
	256	31	0			48	158
	257	31	0			48	157
	258	32	0			48	156
	259	32	0			48	155
	260	33	0			48	154
	261	33	0			48	153
	262	33	0			48	152
	263	33	0			48	151
	264	33	0			48	150
	265	33	0			48	149
	266	33	0			48	148
	267	33	0			48	147
	268	34	1			49	146
	269	34	1			50	145
	270	34	1	0.82385	0.0237867	51	144
	271	34	0			51	143
	272	34	0			51	142
	273	34	0			51	141
	274	34	0			51	140
	275	34	0			51	139
	276	34	0			51	138
	277	34	0			51	137
	278	34	0			51	136
	279	35	1	0.817792	0.024371	52	135
	280	35	0			52	134
	281	35	0			52	133
	282	35	0			52	132
	283	35	0			52	131
	284	35	0			52	130
	285	35	0			52	129
	286	35	0			52	128
	287	35	0			52	127
	288	35	0			52	126
	289	36	0			52	125
	290	36	0			52	124
	291	36	0			52	123
	292	36	0			52	122
	293	36	0			52	121
	294	36	0			52	120
	295	36	0			52	119
	296	36	0			52	118
	297	36	0			52	117
	298	36	0			52	116
	299	37	1	0.810742	0.0251599	53	115
	300	37	0			53	114
	301	37	0			53	113
	302	37	0			53	112
	303	37	0			53	111
	304	37	0			53	110
	305	37	0			53	109
	306	37	0			53	108
	307	37	0			53	107
	308	37	0			53	106
	309	37	0			53	105
	310	37	0			53	104
	311	37	0			53	103
	312	38	0			53	102
	313	38	0			53	101
	314	38	0			53	100
	315	38	0			53	99
	316	38	0			53	98
	317	39	1	0.802469	0.026228	54	97
	318	39	0			54	96
	319	39	0			54	95
	320	39	0			54	94
	321	39	0			54	93
	322	39	0			54	92
	323	39	0			54	91
	324	39	0			54	90
	325	39	0			54	89
	326	40	0			54	88
	327	40	0			54	87
	328	41	0			54	86
	329	42	1	0.793138	0.0275329	55	85
	330	42	0			55	84
	331	44	0			55	83
	332	45	0			55	82
	333	46	0			55	81
	334	47	0			55	80
	335	47	0			55	79
	336	48	1	0.783098	0.028957	56	78
	337	48	0			56	77
	338	48	0			56	76
	339	48	0			56	75
	340	49	0			56	74
	341	49	0			56	73
	342	50	1	0.772371	0.0304827	57	72
	343	50	0			57	71
	344	50	0			57	70
	345	51	1	0.761337	0.0319819	58	69
	346	52	1	0.750303	0.0333675	59	68
	347	52	0			59	67
	348	53	0			59	66
	349	53	0			59	65
	350	53	0			59	64
	351	54	0			59	63
	352	54	0			59	62
	353	54	0			59	61
	354	54	0			59	60
	355	54	0			59	59
	356	55	0			59	58
	357	55	0			59	57
	358	55	0			59	56
	359	56	1	0.736905	0.0353595	60	55
	360	56	0			60	54
	361	56	0			60	53
	362	56	0			60	52
	363	56	0			60	51
	364	57	1	0.722456	0.0375023	61	50
	365	57	0			61	49
	366	57	0			61	48
	367	58	1	0.707405	0.0396264	62	47
	368	58	0			62	46
	369	58	0			62	45
	370	58	0			62	44
	371	59	0			62	43
	372	60	1	0.690953	0.0419811	63	42
	373	60	0			63	41
	374	60	0			63	40
	375	60	0			63	39
	376	60	0			63	38
	377	60	0			63	37
	378	63	0			63	36
	379	63	0			63	35
	380	63	0			63	34
	381	64	0			63	33
	382	64	0			63	32
	383	65	0			63	31
	384	65	0			63	30
	385	66	1	0.667922	0.0464722	64	29
	386	66	0			64	28
	387	66	0			64	27
	388	67	0			64	26
	389	67	0			64	25
	390	68	0			64	24
	391	70	0			64	23
	392	72	0			64	22
	393	76	0			64	21
	394	79	1	0.636116	0.0540584	65	20
	395	80	0			65	19
	396	80	0			65	18
	397	81	1	0.600776	0.0615317	66	17
	398	81	0			66	16
	399	82	0			66	15
	400	82	0			66	14
	401	83	0			66	13
	402	83	0			66	12
	403	83	0			66	11
	404	83	0			66	10
	405	83	0			66	9
	406	83	0			66	8
	407	84	0			66	7
	408	84	0			66	6
	409	84	0			66	5
	410	84	0			66	4
	411	84	0			66	3
	412	84	0			66	2
	413	84	0			66	1
	414	84	0			66	0
Q2	1	0	1			1	411
	2	0	1	0.995146	0.00342422	2	410
	3	0.2	1			3	409
	4	0.2	1	0.990291	0.00483075	4	408
	5	0.8	1	0.987864	0.00539432	5	407
	6	1	1			6	406
	7	1	1			7	405
	8	1	1			8	404
	9	1	1			9	403
	10	1	1			10	402
	11	1	1			11	401
	12	1	1			12	400
	13	1	1	0.968447	0.00861216	13	399
	14	2	1			14	398
	15	2	1			15	397
	16	2	1			16	396
	17	2	1	0.958738	0.0097989	17	395
	18	3	1			18	394
	19	3	1			19	393
	20	3	1			20	392
	21	3	1			21	391
	22	3	1			22	390
	23	3	1	0.944175	0.0113108	23	389
	24	4	1			24	388
	25	4	1			25	387
	26	4	1	0.936893	0.0119794	26	386
	27	5	1			27	385
	28	5	1	0.932039	0.0123993	28	384
	29	5	0			28	383
	30	6	1			29	382
	31	6	1	0.927172	0.0128033	30	381
	32	6	0			30	380
	33	8	1	0.924732	0.013	31	379
	34	9	1	0.922292	0.0131927	32	378
	35	9	0			32	377
	36	9	0			32	376
	37	9	0			32	375
	38	9	0			32	374
	39	9	0			32	373
	40	9	0			32	372
	41	9	0			32	371
	42	10	0			32	370
	43	10	0			32	369
	44	10	0			32	368
	45	10	0			32	367
	46	10	0			32	366
	47	10	0			32	365
	48	10	0			32	364
	49	10	0			32	363
	50	10	0			32	362
	51	10	0			32	361
	52	10	0			32	360
	53	10	0			32	359
	54	10	0			32	358
	55	10	0			32	357
	56	10	0			32	356
	57	10	0			32	355
	58	10	0			32	354
	59	10	0			32	353
	60	10	0			32	352
	61	10	0			32	351
	62	10	0			32	350
	63	10	0			32	349
	64	10	0			32	348
	65	10	0			32	347
	66	10	0			32	346
	67	10	0			32	345
	68	10	0			32	344
	69	10	0			32	343
	70	10	0			32	342
	71	10	0			32	341
	72	10	0			32	340
	73	10	0			32	339
	74	10	0			32	338
	75	10	0			32	337
	76	10	0			32	336
	77	11	1	0.919547	0.013436	33	335
	78	11	0			33	334
	79	11	0			33	333
	80	11	0			33	332
	81	11	0			33	331
	82	11	0			33	330
	83	11	0			33	329
	84	11	0			33	328
	85	11	0			33	327
	86	11	0			33	326
	87	11	0			33	325
	88	11	0			33	324
	89	11	0			33	323
	90	11	0			33	322
	91	11	0			33	321
	92	11	0			33	320
	93	11	0			33	319
	94	11	0			33	318
	95	11	0			33	317
	96	11	0			33	316
	97	12	0			33	315
	98	12	0			33	314
	99	12	0			33	313
	100	12	0			33	312
	101	12	0			33	311
	102	12	0			33	310
	103	12	0			33	309
	104	12	0			33	308
	105	12	0			33	307
	106	12	0			33	306
	107	12	0			33	305
	108	12	0			33	304
	109	12	0			33	303
	110	12	0			33	302
	111	12	0			33	301
	112	12	0			33	300
	113	12	0			33	299
	114	12	0			33	298
	115	12	0			33	297
	116	12	0			33	296
	117	12	0			33	295
	118	12	0			33	294
	119	12	0			33	293
	120	12	0			33	292
	121	12	0			33	291
	122	12	0			33	290
	123	12	0			33	289
	124	12	0			33	288
	125	12	0			33	287
	126	12	0			33	286
	127	12	0			33	285
	128	12	0			33	284
	129	12	0			33	283
	130	12	0			33	282
	131	12	0			33	281
	132	12	0			33	280
	133	12	0			33	279
	134	12	0			33	278
	135	12	0			33	277
	136	12	0			33	276
	137	13	1	0.916215	0.0137942	34	275
	138	13	0			34	274
	139	13	0			34	273
	140	13	0			34	272
	141	13	0			34	271
	142	13	0			34	270
	143	13	0			34	269
	144	13	0			34	268
	145	14	1			35	267
	146	14	1			36	266
	147	14	1			37	265
	148	14	1	0.90254	0.0151886	38	264
	149	14	0			38	263
	150	14	0			38	262
	151	14	0			38	261
	152	14	0			38	260
	153	14	0			38	259
	154	14	0			38	258
	155	14	0			38	257
	156	14	0			38	256
	157	14	0			38	255
	158	14	0			38	254
	159	14	0			38	253
	160	14	0			38	252
	161	14	0			38	251
	162	14	0			38	250
	163	14	0			38	249
	164	14	0			38	248
	165	14	0			38	247
	166	14	0			38	246
	167	14	0			38	245
	168	14	0			38	244
	169	14	0			38	243
	170	14	0			38	242
	171	14	0			38	241
	172	14	0			38	240
	173	15	1			39	239
	174	15	1	0.895019	0.015966	40	238
	175	15	0			40	237
	176	15	0			40	236
	177	15	0			40	235
	178	15	0			40	234
	179	15	0			40	233
	180	15	0			40	232
	181	15	0			40	231
	182	16	1	0.891145	0.0163603	41	230
	183	16	0			41	229
	184	16	0			41	228
	185	16	0			41	227
	186	17	1			42	226
	187	17	1	0.883293	0.0171323	43	225
	188	17	0			43	224
	189	17	0			43	223
	190	17	0			43	222
	191	17	0			43	221
	192	17	0			43	220
	193	17	0			43	219
	194	18	1			44	218
	195	18	1	0.875227	0.0179002	45	217
	196	18	0			45	216
	197	19	0			45	215
	198	19	0			45	214
	199	19	0			45	213
	200	20	1	0.871118	0.0182817	46	212
	201	20	0			46	211
	202	21	1	0.866989	0.0186554	47	210
	203	21	0			47	209
	204	21	0			47	208
	205	21	0			47	207
	206	22	1	0.862801	0.0190296	48	206
	207	22	0			48	205
	208	22	0			48	204
	209	22	0			48	203
	210	22	0			48	202
	211	22	0			48	201
	212	23	0			48	200
	213	23	0			48	199
	214	23	0			48	198
	215	23	0			48	197
	216	24	0			48	196
	217	26	1	0.858399	0.019435	49	195
	218	26	0			49	194
	219	26	0			49	193
	220	27	0			49	192
	221	28	0			49	191
	222	28	0			49	190
	223	29	1	0.853881	0.0198509	50	189
	224	29	0			50	188
	225	29	0			50	187
	226	29	0			50	186
	227	30	0			50	185
	228	30	0			50	184
	229	30	0			50	183
	230	30	0			50	182
	231	30	0			50	181
	232	30	0			50	180
	233	31	1			51	179
	234	31	1	0.844393	0.020733	52	178
	235	31	0			52	177
	236	31	0			52	176
	237	31	0			52	175
	238	31	0			52	174
	239	31	0			52	173
	240	31	0			52	172
	241	32	0			52	171
	242	32	0			52	170
	243	32	0			52	169
	244	33	0			52	168
	245	33	0			52	167
	246	33	0			52	166
	247	33	0			52	165
	248	33	0			52	164
	249	33	0			52	163
	250	33	0			52	162
	251	33	0			52	161
	252	33	0			52	160
	253	34	1	0.839116	0.0212645	53	159
	254	34	0			53	158
	255	34	0			53	157
	256	34	0			53	156
	257	34	0			53	155
	258	35	1	0.833702	0.0218055	54	154
	259	35	0			54	153
	260	35	0			54	152
	261	35	0			54	151
	262	36	0			54	150
	263	36	0			54	149
	264	36	0			54	148
	265	36	0			54	147
	266	36	0			54	146
	267	36	0			54	145
	268	36	0			54	144
	269	36	0			54	143
	270	36	0			54	142
	271	36	0			54	141
	272	36	0			54	140
	273	36	0			54	139
	274	37	0			54	138
	275	37	0			54	137
	276	37	0			54	136
	277	37	0			54	135
	278	37	0			54	134
	279	38	0			54	133
	280	38	0			54	132
	281	38	0			54	131
	282	38	0			54	130
	283	38	0			54	129
	284	39	1	0.827239	0.0225739	55	128
	285	39	0			55	127
	286	39	0			55	126
	287	39	0			55	125
	288	39	0			55	124
	289	40	0			55	123
	290	41	0			55	122
	291	41	0			55	121
	292	41	0			55	120
	293	41	0			55	119
	294	42	1			56	118
	295	42	1	0.813336	0.0242409	57	117
	296	44	1	0.806385	0.0250106	58	116
	297	44	0			58	115
	298	44	0			58	114
	299	44	0			58	113
	300	45	0			58	112
	301	45	0			58	111
	302	45	0			58	110
	303	45	0			58	109
	304	45	0			58	108
	305	45	0			58	107
	306	45	0			58	106
	307	45	0			58	105
	308	45	0			58	104
	309	46	1			59	103
	310	46	1	0.790877	0.0268259	60	102
	311	46	0			60	101
	312	46	0			60	100
	313	46	0			60	99
	314	46	0			60	98
	315	46	0			60	97
	316	47	0			60	96
	317	47	0			60	95
	318	47	0			60	94
	319	47	0			60	93
	320	47	0			60	92
	321	47	0			60	91
	322	47	0			60	90
	323	47	0			60	89
	324	48	1	0.781991	0.0279576	61	88
	325	48	0			61	87
	326	48	0			61	86
	327	49	1	0.772898	0.0290736	62	85
	328	49	0			62	84
	329	49	0			62	83
	330	49	0			62	82
	331	49	0			62	81
	332	50	1			63	80
	333	50	1	0.753814	0.0313313	64	79
	334	50	0			64	78
	335	50	0			64	77
	336	50	0			64	76
	337	50	0			64	75
	338	50	0			64	74
	339	51	0			64	73
	340	53	0			64	72
	341	53	0			64	71
	342	54	1	0.743197	0.0326394	65	70
	343	54	0			65	69
	344	54	0			65	68
	345	55	0			65	67
	346	55	0			65	66
	347	55	0			65	65
	348	55	0			65	64
	349	55	0			65	63
	350	56	0			65	62
	351	57	1	0.73121	0.0342434	66	61
	352	57	0			66	60
	353	57	0			66	59
	354	57	0			66	58
	355	57	0			66	57
	356	58	1			67	56
	357	58	1	0.705553	0.0375413	68	55
	358	58	0			68	54
	359	58	0			68	53
	360	58	0			68	52
	361	59	1	0.691985	0.0391947	69	51
	362	59	0			69	50
	363	59	0			69	49
	364	59	0			69	48
	365	60	0			69	47
	366	60	0			69	46
	367	60	0			69	45
	368	60	0			69	44
	369	60	0			69	43
	370	60	0			69	42
	371	60	0			69	41
	372	61	1	0.675107	0.0417146	70	40
	373	61	0			70	39
	374	62	1	0.657797	0.0440906	71	38
	375	62	0			71	37
	376	62	0			71	36
	377	63	0			71	35
	378	63	0			71	34
	379	64	0			71	33
	380	66	0			71	32
	381	67	0			71	31
	382	67	0			71	30
	383	68	0			71	29
	384	68	0			71	28
	385	68	0			71	27
	386	68	0			71	26
	387	72	0			71	25
	388	73	0			71	24
	389	75	0			71	23
	390	75	0			71	22
	391	76	1	0.627897	0.0512312	72	21
	392	77	0			72	20
	393	77	0			72	19
	394	83	0			72	18
	395	83	0			72	17
	396	83	0			72	16
	397	83	0			72	15
	398	83	0			72	14
	399	84	0			72	13
	400	84	0			72	12
	401	84	0			72	11
	402	84	0			72	10
	403	84	0			72	9
	404	84	0			72	8
	405	84	0			72	7
	406	84	0			72	6
	407	84	0			72	5
	408	84	0			72	4
	409	84	0			72	3
	410	84	0			72	2
	411	84	0			72	1
	412	84	0			72	0
Q3	1	0	1			1	409
	2	0	1	0.995122	0.00344088	2	408
	3	0.2	1			3	407
	4	0.2	1			4	406
	5	0.2	1			5	405
	6	0.2	1	0.985366	0.00593049	6	404
	7	1	1			7	403
	8	1	1			8	402
	9	1	1			9	401
	10	1	1			10	400
	11	1	1			11	399
	12	1	1			12	398
	13	1	1			13	397
	14	1	1			14	396
	15	1	1			15	395
	16	1	1			16	394
	17	1	1	0.958537	0.00984566	17	393
	18	2	1			18	392
	19	2	1			19	391
	20	2	1			20	390
	21	2	1			21	389
	22	2	1			22	388
	23	2	1			23	387
	24	2	1	0.941463	0.0115937	24	386
	25	2	0			24	385
	26	2	0			24	384
	27	2	0			24	383
	28	3	1			25	382
	29	3	1			26	381
	30	3	1			27	380
	31	3	1			28	379
	32	3	1			29	378
	33	3	1	0.926715	0.0128811	30	377
	34	4	1			31	376
	35	4	1	0.921798	0.0132736	32	375
	36	5	1			33	374
	37	5	1			34	373
	38	5	1	0.914424	0.0138334	35	372
	39	6	1			36	371
	40	6	1	0.909508	0.0141891	37	370
	41	6	0			37	369
	42	6	0			37	368
	43	7	1	0.907036	0.0143641	38	367
	44	8	1			39	366
	45	8	1			40	365
	46	8	1			41	364
	47	8	1	0.89715	0.015034	42	363
	48	8	0			42	362
	49	9	1			43	361
	50	9	1	0.892194	0.0153541	44	360
	51	9	0			44	359
	52	9	0			44	358
	53	9	0			44	357
	54	9	0			44	356
	55	9	0			44	355
	56	9	0			44	354
	57	9	0			44	353
	58	9	0			44	352
	59	9	0			44	351
	60	9	0			44	350
	61	9	0			44	349
	62	9	0			44	348
	63	10	1			45	347
	64	10	1			46	346
	65	10	1	0.884502	0.0158509	47	345
	66	10	0			47	344
	67	10	0			47	343
	68	10	0			47	342
	69	10	0			47	341
	70	10	0			47	340
	71	10	0			47	339
	72	10	0			47	338
	73	10	0			47	337
	74	10	0			47	336
	75	10	0			47	335
	76	10	0			47	334
	77	10	0			47	333
	78	10	0			47	332
	79	10	0			47	331
	80	10	0			47	330
	81	10	0			47	329
	82	10	0			47	328
	83	10	0			47	327
	84	10	0			47	326
	85	10	0			47	325
	86	10	0			47	324
	87	10	0			47	323
	88	10	0			47	322
	89	10	0			47	321
	90	10	0			47	320
	91	10	0			47	319
	92	10	0			47	318
	93	10	0			47	317
	94	10	0			47	316
	95	11	1			48	315
	96	11	1			49	314
	97	11	1			50	313
	98	11	1	0.873306	0.0166094	51	312
	99	11	0			51	311
	100	11	0			51	310
	101	11	0			51	309
	102	11	0			51	308
	103	11	0			51	307
	104	11	0			51	306
	105	11	0			51	305
	106	11	0			51	304
	107	11	0			51	303
	108	11	0			51	302
	109	11	0			51	301
	110	11	0			51	300
	111	11	0			51	299
	112	11	0			51	298
	113	11	0			51	297
	114	12	1	0.870366	0.0168117	52	296
	115	12	0			52	295
	116	12	0			52	294
	117	12	0			52	293
	118	12	0			52	292
	119	12	0			52	291
	120	12	0			52	290
	121	12	0			52	289
	122	12	0			52	288
	123	12	0			52	287
	124	12	0			52	286
	125	12	0			52	285
	126	12	0			52	284
	127	12	0			52	283
	128	12	0			52	282
	129	12	0			52	281
	130	12	0			52	280
	131	12	0			52	279
	132	12	0			52	278
	133	12	0			52	277
	134	12	0			52	276
	135	12	0			52	275
	136	12	0			52	274
	137	12	0			52	273
	138	12	0			52	272
	139	12	0			52	271
	140	12	0			52	270
	141	12	0			52	269
	142	12	0			52	268
	143	12	0			52	267
	144	12	0			52	266
	145	12	0			52	265
	146	12	0			52	264
	147	12	0			52	263
	148	12	0			52	262
	149	12	0			52	261
	150	12	0			52	260
	151	12	0			52	259
	152	12	0			52	258
	153	12	0			52	257
	154	13	1	0.866979	0.017084	53	256
	155	13	0			53	255
	156	13	0			53	254
	157	13	0			53	253
	158	13	0			53	252
	159	13	0			53	251
	160	13	0			53	250
	161	13	0			53	249
	162	13	0			53	248
	163	13	0			53	247
	164	13	0			53	246
	165	13	0			53	245
	166	13	0			53	244
	167	13	0			53	243
	168	14	1			54	242
	169	14	1	0.859843	0.0176728	55	241
	170	14	0			55	240
	171	14	0			55	239
	172	14	0			55	238
	173	14	0			55	237
	174	14	0			55	236
	175	14	0			55	235
	176	14	0			55	234
	177	14	0			55	233
	178	14	0			55	232
	179	14	0			55	231
	180	14	0			55	230
	181	14	0			55	229
	182	14	0			55	228
	183	14	0			55	227
	184	14	0			55	226
	185	14	0			55	225
	186	14	0			55	224
	187	14	0			55	223
	188	14	0			55	222
	189	14	0			55	221
	190	14	0			55	220
	191	14	0			55	219
	192	14	0			55	218
	193	15	1			56	217
	194	15	1	0.851955	0.0183699	57	216
	195	15	0			57	215
	196	16	1	0.847992	0.0187069	58	214
	197	16	0			58	213
	198	16	0			58	212
	199	16	0			58	211
	200	16	0			58	210
	201	17	1			59	209
	202	17	1			60	208
	203	17	1			61	207
	204	17	1	0.83184	0.0200181	62	206
	205	17	0			62	205
	206	17	0			62	204
	207	17	0			62	203
	208	17	0			62	202
	209	17	0			62	201
	210	17	0			62	200
	211	18	1			63	199
	212	18	1	0.823522	0.0206641	64	198
	213	18	0			64	197
	214	19	1			65	196
	215	19	1	0.815161	0.0212832	66	195
	216	19	0			66	194
	217	19	0			66	193
	218	20	1	0.810937	0.0215879	67	192
	219	20	0			67	191
	220	21	1	0.806692	0.0218884	68	190
	221	21	0			68	189
	222	21	0			68	188
	223	21	0			68	187
	224	22	0			68	186
	225	22	0			68	185
	226	22	0			68	184
	227	22	0			68	183
	228	23	1			69	182
	229	23	1			70	181
	230	23	1	0.793467	0.0228224	71	180
	231	23	0			71	179
	232	23	0			71	178
	233	23	0			71	177
	234	24	1	0.788984	0.0231296	72	176
	235	24	0			72	175
	236	25	1	0.784476	0.0234327	73	174
	237	26	1	0.779967	0.0237278	74	173
	238	26	0			74	172
	239	26	0			74	171
	240	27	1			75	170
	241	27	1			76	169
	242	27	1	0.766284	0.0245915	77	168
	243	27	0			77	167
	244	27	0			77	166
	245	28	0			77	165
	246	28	0			77	164
	247	28	0			77	163
	248	29	0			77	162
	249	30	1	0.761554	0.0248905	78	161
	250	30	0			78	160
	251	30	0			78	159
	252	30	0			78	158
	253	30	0			78	157
	254	30	0			78	156
	255	30	0			78	155
	256	31	1	0.75664	0.0252102	79	154
	257	31	0			79	153
	258	31	0			79	152
	259	31	0			79	151
	260	31	0			79	150
	261	32	1	0.751596	0.0255418	80	149
	262	32	0			80	148
	263	32	0			80	147
	264	33	1	0.746483	0.0258747	81	146
	265	33	0			81	145
	266	33	0			81	144
	267	33	0			81	143
	268	33	0			81	142
	269	33	0			81	141
	270	35	1	0.741189	0.0262272	82	140
	271	35	0			82	139
	272	35	0			82	138
	273	35	0			82	137
	274	35	0			82	136
	275	35	0			82	135
	276	35	0			82	134
	277	36	1	0.735658	0.0266084	83	133
	278	36	0			83	132
	279	36	0			83	131
	280	37	1			84	130
	281	37	1	0.724426	0.0273617	85	129
	282	37	0			85	128
	283	37	0			85	127
	284	38	1	0.718722	0.0277344	86	126
	285	38	0			86	125
	286	39	0			86	124
	287	40	1	0.712926	0.0281099	87	123
	288	40	0			87	122
	289	41	1	0.707082	0.0284804	88	121
	290	41	0			88	120
	291	42	1	0.70119	0.0288462	89	119
	292	42	0			89	118
	293	42	0			89	117
	294	42	0			89	116
	295	42	0			89	115
	296	43	0			89	114
	297	43	0			89	113
	298	44	0			89	112
	299	44	0			89	111
	300	44	0			89	110
	301	45	1	0.694816	0.0292798	90	109
	302	45	0			90	108
	303	45	0			90	107
	304	45	0			90	106
	305	46	0			90	105
	306	47	0			90	104
	307	47	0			90	103
	308	47	0			90	102
	309	47	0			90	101
	310	48	1	0.687936	0.0297871	91	100
	311	48	0			91	99
	312	48	0			91	98
	313	48	0			91	97
	314	48	0			91	96
	315	48	0			91	95
	316	48	0			91	94
	317	49	0			91	93
	318	49	0			91	92
	319	49	0			91	91
	320	49	0			91	90
	321	49	0			91	89
	322	49	0			91	88
	323	49	0			91	87
	324	49	0			91	86
	325	50	1	0.679937	0.0304959	92	85
	326	50	0			92	84
	327	50	0			92	83
	328	50	0			92	82
	329	50	0			92	81
	330	50	0			92	80
	331	51	1	0.671438	0.0312767	93	79
	332	51	0			93	78
	333	51	0			93	77
	334	51	0			93	76
	335	51	0			93	75
	336	51	0			93	74
	337	51	0			93	73
	338	53	0			93	72
	339	53	0			93	71
	340	53	0			93	70
	341	53	0			93	69
	342	54	1	0.661707	0.0323017	94	68
	343	54	0			94	67
	344	54	0			94	66
	345	55	0			94	65
	346	56	0			94	64
	347	57	0			94	63
	348	58	0			94	62
	349	58	0			94	61
	350	58	0			94	60
	351	58	0			94	59
	352	58	0			94	58
	353	60	1	0.650298	0.0336994	95	57
	354	60	0			95	56
	355	60	0			95	55
	356	60	0			95	54
	357	60	0			95	53
	358	60	0			95	52
	359	60	0			95	51
	360	60	0			95	50
	361	60	0			95	49
	362	60	0			95	48
	363	60	0			95	47
	364	61	0			95	46
	365	61	0			95	45
	366	61	0			95	44
	367	61	0			95	43
	368	61	0			95	42
	369	62	0			95	41
	370	62	0			95	40
	371	63	0			95	39
	372	63	0			95	38
	373	63	0			95	37
	374	66	0			95	36
	375	67	0			95	35
	376	68	0			95	34
	377	68	0			95	33
	378	69	1	0.630592	0.0380055	96	32
	379	69	0			96	31
	380	69	0			96	30
	381	69	0			96	29
	382	70	0			96	28
	383	70	0			96	27
	384	70	0			96	26
	385	72	0			96	25
	386	73	0			96	24
	387	74	0			96	23
	388	74	0			96	22
	389	75	0			96	21
	390	76	0			96	20
	391	78	0			96	19
	392	80	0			96	18
	393	81	0			96	17
	394	81	0			96	16
	395	82	0			96	15
	396	82	0			96	14
	397	83	0			96	13
	398	83	0			96	12
	399	84	0			96	11
	400	84	0			96	10
	401	84	0			96	9
	402	84	0			96	8
	403	84	0			96	7
	404	84	0			96	6
	405	84	0			96	5
	406	84	0			96	4
	407	84	0			96	3
	408	84	0			96	2
	409	84	0			96	1
	410	84	0			96	0
Q4	1	0	1			1	410
	2	0	1			2	409
	3	0	1			3	408
	4	0	1			4	407
	5	0	1			5	406
	6	0	1			6	405
	7	0	1			7	404
	8	0	1			8	403
	9	0	1			9	402
	10	0	1			10	401
	11	0	1	0.973236	0.00796093	11	400
	12	0.2	1			12	399
	13	0.2	1			13	398
	14	0.2	1			14	397
	15	0.2	1			15	396
	16	0.2	1	0.961071	0.00954104	16	395
	17	1	1			17	394
	18	1	1			18	393
	19	1	1			19	392
	20	1	1			20	391
	21	1	1			21	390
	22	1	1			22	389
	23	1	1			23	388
	24	1	1			24	387
	25	1	1			25	386
	26	1	1			26	385
	27	1	1			27	384
	28	1	1			28	383
	29	1	1			29	382
	30	1	1			30	381
	31	1	1			31	380
	32	1	1			32	379
	33	1	1			33	378
	34	1	1			34	377
	35	1	1	0.914842	0.0137678	35	376
	36	2	1			36	375
	37	2	1			37	374
	38	2	1			38	373
	39	2	1			39	372
	40	2	1			40	371
	41	2	1			41	370
	42	2	1			42	369
	43	2	1	0.895377	0.0150972	43	368
	44	2	0			43	367
	45	2	0			43	366
	46	2	0			43	365
	47	3	1			44	364
	48	3	1			45	363
	49	3	1			46	362
	50	3	1			47	361
	51	3	1			48	360
	52	3	1			49	359
	53	3	1			50	358
	54	3	1			51	357
	55	3	1			52	356
	56	3	1			53	355
	57	3	1	0.868393	0.0166911	54	354
	58	3	0			54	353
	59	4	1			55	352
	60	4	1	0.863473	0.0169552	56	351
	61	5	1			57	350
	62	5	1	0.858553	0.0172118	58	349
	63	5	0			58	348
	64	6	1			59	347
	65	6	1			60	346
	66	6	1			61	345
	67	6	1			62	344
	68	6	1			63	343
	69	6	1	0.84375	0.0179446	64	342
	70	6	0			64	341
	71	7	1			65	340
	72	7	1			66	339
	73	7	1			67	338
	74	7	1	0.833853	0.0184039	68	337
	75	8	1			69	336
	76	8	1			70	335
	77	8	1			71	334
	78	8	1			72	333
	79	8	1			73	332
	80	8	1	0.819007	0.0190481	74	331
	81	8	0			74	330
	82	9	1			75	329
	83	9	1	0.814043	0.0192533	76	328
	84	9	0			76	327
	85	9	0			76	326
	86	9	0			76	325
	87	9	0			76	324
	88	9	0			76	323
	89	9	0			76	322
	90	9	0			76	321
	91	9	0			76	320
	92	9	0			76	319
	93	9	0			76	318
	94	9	0			76	317
	95	10	1			77	316
	96	10	1			78	315
	97	10	1			79	314
	98	10	1			80	313
	99	10	1			81	312
	100	10	1	0.798636	0.0198899	82	311
	101	10	0			82	310
	102	10	0			82	309
	103	10	0			82	308
	104	10	0			82	307
	105	10	0			82	306
	106	10	0			82	305
	107	10	0			82	304
	108	10	0			82	303
	109	10	0			82	302
	110	10	0			82	301
	111	10	0			82	300
	112	10	0			82	299
	113	10	0			82	298
	114	10	0			82	297
	115	10	0			82	296
	116	10	0			82	295
	117	10	0			82	294
	118	10	0			82	293
	119	10	0			82	292
	120	10	0			82	291
	121	11	1			83	290
	122	11	1	0.793147	0.0201283	84	289
	123	11	0			84	288
	124	11	0			84	287
	125	11	0			84	286
	126	11	0			84	285
	127	11	0			84	284
	128	11	0			84	283
	129	11	0			84	282
	130	11	0			84	281
	131	11	0			84	280
	132	11	0			84	279
	133	11	0			84	278
	134	11	0			84	277
	135	11	0			84	276
	136	11	0			84	275
	137	11	0			84	274
	138	11	0			84	273
	139	11	0			84	272
	140	11	0			84	271
	141	11	0			84	270
	142	11	0			84	269
	143	11	0			84	268
	144	12	1			85	267
	145	12	1			86	266
	146	12	1			87	265
	147	12	1			88	264
	148	12	1			89	263
	149	12	1	0.77539	0.0209424	90	262
	150	12	0			90	261
	151	12	0			90	260
	152	12	0			90	259
	153	12	0			90	258
	154	12	0			90	257
	155	12	0			90	256
	156	12	0			90	255
	157	12	0			90	254
	158	12	0			90	253
	159	12	0			90	252
	160	12	0			90	251
	161	12	0			90	250
	162	12	0			90	249
	163	12	0			90	248
	164	12	0			90	247
	165	12	0			90	246
	166	12	0			90	245
	167	12	0			90	244
	168	13	1			91	243
	169	13	1			92	242
	170	13	1			93	241
	171	13	1			94	240
	172	13	1	0.7595	0.0216853	95	239
	173	13	0			95	238
	174	13	0			95	237
	175	13	0			95	236
	176	13	0			95	235
	177	13	0			95	234
	178	13	0			95	233
	179	13	0			95	232
	180	14	1			96	231
	181	14	1			97	230
	182	14	1	0.749679	0.0221338	98	229
	183	14	0			98	228
	184	14	0			98	227
	185	14	0			98	226
	186	14	0			98	225
	187	14	0			98	224
	188	14	0			98	223
	189	14	0			98	222
	190	14	0			98	221
	191	14	0			98	220
	192	14	0			98	219
	193	14	0			98	218
	194	14	0			98	217
	195	14	0			98	216
	196	14	0			98	215
	197	14	0			98	214
	198	14	0			98	213
	199	14	0			98	212
	200	14	0			98	211
	201	14	0			98	210
	202	15	1			99	209
	203	15	1			100	208
	204	15	1			101	207
	205	15	1	0.7354	0.0228348	102	206
	206	15	0			102	205
	207	15	0			102	204
	208	15	0			102	203
	209	15	0			102	202
	210	15	0			102	201
	211	15	0			102	200
	212	15	0			102	199
	213	15	0			102	198
	214	16	1	0.731686	0.0230195	103	197
	215	16	0			103	196
	216	17	1			104	195
	217	17	1			105	194
	218	17	1			106	193
	219	17	1			107	192
	220	17	1			108	191
	221	17	1	0.709287	0.0240626	109	190
	222	17	0			109	189
	223	17	0			109	188
	224	17	0			109	187
	225	17	0			109	186
	226	17	0			109	185
	227	17	0			109	184
	228	18	1			110	183
	229	18	1			111	182
	230	18	1			112	181
	231	18	1			113	180
	232	18	1	0.690013	0.0249048	114	179
	233	18	0			114	178
	234	19	1			115	177
	235	19	1	0.68226	0.0252211	116	176
	236	19	0			116	175
	237	19	0			116	174
	238	19	0			116	173
	239	19	0			116	172
	240	20	1			117	171
	241	20	1	0.674327	0.0255441	118	170
	242	20	0			118	169
	243	21	0			118	168
	244	22	1			119	167
	245	22	1	0.666299	0.025863	120	166
	246	22	0			120	165
	247	22	0			120	164
	248	22	0			120	163
	249	22	0			120	162
	250	23	1			121	161
	251	23	1	0.658073	0.0261896	122	160
	252	23	0			122	159
	253	23	0			122	158
	254	23	0			122	157
	255	23	0			122	156
	256	24	1	0.653855	0.0263593	123	155
	257	25	0			123	154
	258	26	1	0.649609	0.0265278	124	153
	259	26	0			124	152
	260	27	0			124	151
	261	27	0			124	150
	262	27	0			124	149
	263	28	0			124	148
	264	28	0			124	147
	265	28	0			124	146
	266	28	0			124	145
	267	29	1	0.645129	0.0267205	125	144
	268	29	0			125	143
	269	29	0			125	142
	270	29	0			125	141
	271	30	1	0.640553	0.0269199	126	140
	272	31	1			127	139
	273	31	1	0.631403	0.0273019	128	138
	274	31	0			128	137
	275	32	1	0.626794	0.0274888	129	136
	276	32	0			129	135
	277	32	0			129	134
	278	32	0			129	133
	279	32	0			129	132
	280	32	0			129	131
	281	32	0			129	130
	282	33	1	0.621972	0.027697	130	129
	283	33	0			130	128
	284	33	0			130	127
	285	33	0			130	126
	286	34	1			131	125
	287	34	1	0.6121	0.0281234	132	124
	288	34	0			132	123
	289	34	0			132	122
	290	35	1	0.607083	0.0283369	133	121
	291	35	0			133	120
	292	35	0			133	119
	293	35	0			133	118
	294	35	0			133	117
	295	36	1			134	116
	296	36	1			135	115
	297	36	1	0.591516	0.0290004	136	114
	298	36	0			136	113
	299	36	0			136	112
	300	36	0			136	111
	301	37	0			136	110
	302	37	0			136	109
	303	37	0			136	108
	304	37	0			136	107
	305	38	1			137	106
	306	38	1	0.58046	0.0294934	138	105
	307	39	0			138	104
	308	39	0			138	103
	309	39	0			138	102
	310	40	0			138	101
	311	40	0			138	100
	312	41	0			138	99
	313	41	0			138	98
	314	41	0			138	97
	315	42	0			138	96
	316	42	0			138	95
	317	43	0			138	94
	318	43	0			138	93
	319	44	1			139	92
	320	44	1	0.567977	0.030151	140	91
	321	44	0			140	90
	322	44	0			140	89
	323	44	0			140	88
	324	44	0			140	87
	325	45	1			141	86
	326	45	1	0.55492	0.0308391	142	85
	327	45	0			142	84
	328	45	0			142	83
	329	46	1	0.548234	0.0311839	143	82
	330	46	0			143	81
	331	46	0			143	80
	332	46	0			143	79
	333	46	0			143	78
	334	46	0			143	77
	335	46	0			143	76
	336	47	1	0.541021	0.0315969	144	75
	337	47	0			144	74
	338	47	0			144	73
	339	47	0			144	72
	340	48	1	0.533507	0.0320391	145	71
	341	48	0			145	70
	342	48	0			145	69
	343	48	0			145	68
	344	48	0			145	67
	345	48	0			145	66
	346	49	1	0.525423	0.0325574	146	65
	347	49	0			146	64
	348	50	1			147	63
	349	50	1	0.509004	0.0335463	148	62
	350	50	0			148	61
	351	50	0			148	60
	352	50	0			148	59
	353	50	0			148	58
	354	50	0			148	57
	355	51	1	0.500074	0.0341257	149	56
	356	51	0			149	55
	357	51	0			149	54
	358	53	1	0.490813	0.0347275	150	53
	359	53	0			150	52
	360	53	0			150	51
	361	54	0			150	50
	362	55	0			150	49
	363	56	0			150	48
	364	56	0			150	47
	365	57	1	0.48037	0.035524	151	46
	366	57	0			151	45
	367	58	1	0.469695	0.0363031	152	44
	368	58	0			152	43
	369	58	0			152	42
	370	58	0			152	41
	371	58	0			152	40
	372	58	0			152	39
	373	59	0			152	38
	374	59	0			152	37
	375	59	0			152	36
	376	60	0			152	35
	377	60	0			152	34
	378	60	0			152	33
	379	60	0			152	32
	380	60	0			152	31
	381	60	0			152	30
	382	60	0			152	29
	383	61	0			152	28
	384	61	0			152	27
	385	61	0			152	26
	386	61	0			152	25
	387	62	0			152	24
	388	62	0			152	23
	389	62	0			152	22
	390	65	0			152	21
	391	66	0			152	20
	392	66	0			152	19
	393	67	0			152	18
	394	67	0			152	17
	395	68	0			152	16
	396	69	0			152	15
	397	71	0			152	14
	398	71	0			152	13
	399	72	0			152	12
	400	73	0			152	11
	401	73	0			152	10
	402	75	0			152	9
	403	78	0			152	8
	404	80	1	0.410983	0.0634447	153	7
	405	83	0			153	6
	406	83	0			153	5
	407	84	0			153	4
	408	84	0			153	3
	409	84	0			153	2
	410	84	0			153	1
	411	84	0			153	0

## Sheet: Fig. S5c
The HR (95% CI) for incident (7-year) risk for cardiac death and transplantation according to Butyrobetaine quartiles
	Quartile 1	Quartile 2	Quartile 3	Quartile 4
Unadjusted	1	1.06 (0.76-1.48)	1.47 (1.08-2.01)	2.61 (1.96-3.49)
Adjusted model 1	1	1.13 (0.77-1.64)	1.69 (1.19-2.41)	2.66 (1.91-3.72)
Adjusted model 2	1	0.96 (0.55-1.68)	1.35 (0.80-2.30)	1.78 (1.03-3.05)

## Sheet: Fig. S5d
Survival Table
TMAVA&Butyrobetaine		Time	Status	Cumulative Proportion Surviving at the Time		N of Cumulative Events	N of Remaining Cases
				Estimate	Std. Error
LowTMAVA&lowButyrobetaine	1	0	1	0.998145	0.00185357	1	538
	2	0.2	1			2	537
	3	0.2	1			3	536
	4	0.2	1	0.992579	0.00369678	4	535
	5	1	1			5	534
	6	1	1			6	533
	7	1	1			7	532
	8	1	1			8	531
	9	1	1			9	530
	10	1	1			10	529
	11	1	1			11	528
	12	1	1			12	527
	13	1	1			13	526
	14	1	1			14	525
	15	1	1			15	524
	16	1	1			16	523
	17	1	1	0.96846	0.00752795	17	522
	18	2	1			18	521
	19	2	1			19	520
	20	2	1			20	519
	21	2	1			21	518
	22	2	1	0.959184	0.00852263	22	517
	23	2	0			22	516
	24	3	1			23	515
	25	3	1			24	514
	26	3	1			25	513
	27	3	1			26	512
	28	3	1	0.949889	0.00939916	27	511
	29	3	0			27	510
	30	4	1			28	509
	31	4	1			29	508
	32	4	1	0.944302	0.00988199	30	507
	33	5	1			31	506
	34	5	1	0.940577	0.010188	32	505
	35	5	0			32	504
	36	5	0			32	503
	37	6	1	0.938707	0.0103379	33	502
	38	6	0			33	501
	39	7	1	0.936833	0.0104857	34	500
	40	9	0			34	499
	41	9	0			34	498
	42	9	0			34	497
	43	9	0			34	496
	44	9	0			34	495
	45	9	0			34	494
	46	9	0			34	493
	47	9	0			34	492
	48	9	0			34	491
	49	9	0			34	490
	50	9	0			34	489
	51	9	0			34	488
	52	9	0			34	487
	53	10	0			34	486
	54	10	0			34	485
	55	10	0			34	484
	56	10	0			34	483
	57	10	0			34	482
	58	10	0			34	481
	59	10	0			34	480
	60	10	0			34	479
	61	10	0			34	478
	62	10	0			34	477
	63	10	0			34	476
	64	10	0			34	475
	65	10	0			34	474
	66	10	0			34	473
	67	10	0			34	472
	68	10	0			34	471
	69	10	0			34	470
	70	10	0			34	469
	71	10	0			34	468
	72	10	0			34	467
	73	10	0			34	466
	74	10	0			34	465
	75	10	0			34	464
	76	10	0			34	463
	77	10	0			34	462
	78	10	0			34	461
	79	10	0			34	460
	80	10	0			34	459
	81	10	0			34	458
	82	10	0			34	457
	83	10	0			34	456
	84	10	0			34	455
	85	10	0			34	454
	86	10	0			34	453
	87	10	0			34	452
	88	10	0			34	451
	89	10	0			34	450
	90	10	0			34	449
	91	10	0			34	448
	92	10	0			34	447
	93	10	0			34	446
	94	10	0			34	445
	95	10	0			34	444
	96	10	0			34	443
	97	10	0			34	442
	98	10	0			34	441
	99	10	0			34	440
	100	10	0			34	439
	101	10	0			34	438
	102	10	0			34	437
	103	10	0			34	436
	104	10	0			34	435
	105	11	1	0.934679	0.0106805	35	434
	106	11	0			35	433
	107	11	0			35	432
	108	11	0			35	431
	109	11	0			35	430
	110	11	0			35	429
	111	11	0			35	428
	112	11	0			35	427
	113	11	0			35	426
	114	11	0			35	425
	115	11	0			35	424
	116	11	0			35	423
	117	11	0			35	422
	118	11	0			35	421
	119	11	0			35	420
	120	11	0			35	419
	121	11	0			35	418
	122	11	0			35	417
	123	12	1			36	416
	124	12	1	0.930197	0.0110897	37	415
	125	12	0			37	414
	126	12	0			37	413
	127	12	0			37	412
	128	12	0			37	411
	129	12	0			37	410
	130	12	0			37	409
	131	12	0			37	408
	132	12	0			37	407
	133	12	0			37	406
	134	12	0			37	405
	135	12	0			37	404
	136	12	0			37	403
	137	12	0			37	402
	138	12	0			37	401
	139	12	0			37	400
	140	12	0			37	399
	141	12	0			37	398
	142	12	0			37	397
	143	12	0			37	396
	144	12	0			37	395
	145	12	0			37	394
	146	12	0			37	393
	147	12	0			37	392
	148	12	0			37	391
	149	12	0			37	390
	150	12	0			37	389
	151	12	0			37	388
	152	12	0			37	387
	153	12	0			37	386
	154	12	0			37	385
	155	12	0			37	384
	156	12	0			37	383
	157	12	0			37	382
	158	13	1			38	381
	159	13	1			39	380
	160	13	1	0.922891	0.0117774	40	379
	161	13	0			40	378
	162	13	0			40	377
	163	13	0			40	376
	164	13	0			40	375
	165	13	0			40	374
	166	13	0			40	373
	167	13	0			40	372
	168	13	0			40	371
	169	13	0			40	370
	170	13	0			40	369
	171	13	0			40	368
	172	13	0			40	367
	173	13	0			40	366
	174	13	0			40	365
	175	14	1			41	364
	176	14	1			42	363
	177	14	1			43	362
	178	14	1			44	361
	179	14	1	0.910249	0.0129019	45	360
	180	14	0			45	359
	181	14	0			45	358
	182	14	0			45	357
	183	14	0			45	356
	184	14	0			45	355
	185	14	0			45	354
	186	14	0			45	353
	187	14	0			45	352
	188	14	0			45	351
	189	14	0			45	350
	190	14	0			45	349
	191	14	0			45	348
	192	14	0			45	347
	193	14	0			45	346
	194	14	0			45	345
	195	14	0			45	344
	196	14	0			45	343
	197	14	0			45	342
	198	14	0			45	341
	199	14	0			45	340
	200	14	0			45	339
	201	14	0			45	338
	202	14	0			45	337
	203	14	0			45	336
	204	14	0			45	335
	205	14	0			45	334
	206	14	0			45	333
	207	14	0			45	332
	208	14	0			45	331
	209	14	0			45	330
	210	14	0			45	329
	211	14	0			45	328
	212	14	0			45	327
	213	14	0			45	326
	214	14	0			45	325
	215	14	0			45	324
	216	14	0			45	323
	217	14	0			45	322
	218	15	1	0.907422	0.0131679	46	321
	219	15	0			46	320
	220	15	0			46	319
	221	15	0			46	318
	222	15	0			46	317
	223	15	0			46	316
	224	15	0			46	315
	225	16	1			47	314
	226	16	1	0.901661	0.0137	48	313
	227	16	0			48	312
	228	16	0			48	311
	229	17	1			49	310
	230	17	1	0.895862	0.0142122	50	309
	231	17	0			50	308
	232	17	0			50	307
	233	17	0			50	306
	234	17	0			50	305
	235	17	0			50	304
	236	17	0			50	303
	237	17	0			50	302
	238	18	1	0.892896	0.0144714	51	301
	239	18	0			51	300
	240	18	0			51	299
	241	19	0			51	298
	242	20	1	0.889899	0.0147298	52	297
	243	20	0			52	296
	244	20	0			52	295
	245	21	1			53	294
	246	21	1	0.883866	0.0152352	54	293
	247	21	0			54	292
	248	21	0			54	291
	249	22	1			55	290
	250	22	1	0.877792	0.0157244	56	289
	251	22	0			56	288
	252	22	0			56	287
	253	22	0			56	286
	254	22	0			56	285
	255	22	0			56	284
	256	23	1	0.874701	0.0159699	57	283
	257	23	0			57	282
	258	23	0			57	281
	259	23	0			57	280
	260	23	0			57	279
	261	23	0			57	278
	262	23	0			57	277
	263	24	1	0.871543	0.0162214	58	276
	264	24	0			58	275
	265	24	0			58	274
	266	25	1	0.868362	0.0164711	59	273
	267	26	1	0.865181	0.0167151	60	272
	268	26	0			60	271
	269	26	0			60	270
	270	26	0			60	269
	271	26	0			60	268
	272	26	0			60	267
	273	27	1	0.861941	0.0169637	61	266
	274	27	0			61	265
	275	27	0			61	264
	276	27	0			61	263
	277	28	1	0.858664	0.0172129	62	262
	278	28	0			62	261
	279	28	0			62	260
	280	28	0			62	259
	281	29	1	0.855348	0.0174628	63	258
	282	29	0			63	257
	283	29	0			63	256
	284	29	0			63	255
	285	29	0			63	254
	286	29	0			63	253
	287	29	0			63	252
	288	29	0			63	251
	289	30	1	0.851941	0.0177226	64	250
	290	30	0			64	249
	291	30	0			64	248
	292	30	0			64	247
	293	30	0			64	246
	294	30	0			64	245
	295	30	0			64	244
	296	30	0			64	243
	297	30	0			64	242
	298	30	0			64	241
	299	30	0			64	240
	300	30	0			64	239
	301	31	1			65	238
	302	31	1	0.844811	0.0182772	66	237
	303	31	0			66	236
	304	31	0			66	235
	305	31	0			66	234
	306	31	0			66	233
	307	31	0			66	232
	308	31	0			66	231
	309	31	0			66	230
	310	31	0			66	229
	311	31	0			66	228
	312	31	0			66	227
	313	31	0			66	226
	314	31	0			66	225
	315	31	0			66	224
	316	32	0			66	223
	317	32	0			66	222
	318	32	0			66	221
	319	32	0			66	220
	320	32	0			66	219
	321	33	0			66	218
	322	33	0			66	217
	323	33	0			66	216
	324	33	0			66	215
	325	33	0			66	214
	326	33	0			66	213
	327	33	0			66	212
	328	33	0			66	211
	329	33	0			66	210
	330	33	0			66	209
	331	33	0			66	208
	332	33	0			66	207
	333	34	1			67	206
	334	34	1	0.836649	0.01899	68	205
	335	34	0			68	204
	336	34	0			68	203
	337	34	0			68	202
	338	34	0			68	201
	339	34	0			68	200
	340	34	0			68	199
	341	34	0			68	198
	342	35	1	0.832423	0.0193585	69	197
	343	35	0			69	196
	344	35	0			69	195
	345	35	0			69	194
	346	35	0			69	193
	347	35	0			69	192
	348	35	0			69	191
	349	35	0			69	190
	350	35	0			69	189
	351	36	0			69	188
	352	36	0			69	187
	353	36	0			69	186
	354	36	0			69	185
	355	36	0			69	184
	356	36	0			69	183
	357	36	0			69	182
	358	36	0			69	181
	359	36	0			69	180
	360	36	0			69	179
	361	36	0			69	178
	362	36	0			69	177
	363	36	0			69	176
	364	36	0			69	175
	365	36	0			69	174
	366	36	0			69	173
	367	36	0			69	172
	368	37	1	0.827584	0.0198417	70	171
	369	37	0			70	170
	370	37	0			70	169
	371	37	0			70	168
	372	37	0			70	167
	373	37	0			70	166
	374	37	0			70	165
	375	37	0			70	164
	376	37	0			70	163
	377	37	0			70	162
	378	37	0			70	161
	379	37	0			70	160
	380	37	0			70	159
	381	37	0			70	158
	382	37	0			70	157
	383	37	0			70	156
	384	37	0			70	155
	385	38	0			70	154
	386	38	0			70	153
	387	38	0			70	152
	388	38	0			70	151
	389	38	0			70	150
	390	38	0			70	149
	391	39	1	0.82203	0.0204712	71	148
	392	39	0			71	147
	393	39	0			71	146
	394	39	0			71	145
	395	39	0			71	144
	396	39	0			71	143
	397	39	0			71	142
	398	39	0			71	141
	399	39	0			71	140
	400	39	0			71	139
	401	39	0			71	138
	402	40	0			71	137
	403	40	0			71	136
	404	40	0			71	135
	405	41	0			71	134
	406	41	0			71	133
	407	41	0			71	132
	408	41	0			71	131
	409	42	1			72	130
	410	42	1	0.809479	0.0219982	73	129
	411	42	0			73	128
	412	44	1	0.803155	0.0227172	74	127
	413	44	0			74	126
	414	44	0			74	125
	415	44	0			74	124
	416	44	0			74	123
	417	45	0			74	122
	418	45	0			74	121
	419	45	0			74	120
	420	45	0			74	119
	421	46	1			75	118
	422	46	1	0.789657	0.0242578	76	117
	423	46	0			76	116
	424	46	0			76	115
	425	46	0			76	114
	426	47	0			76	113
	427	47	0			76	112
	428	47	0			76	111
	429	47	0			76	110
	430	47	0			76	109
	431	48	0			76	108
	432	48	0			76	107
	433	48	0			76	106
	434	48	0			76	105
	435	48	0			76	104
	436	49	1	0.782064	0.0251849	77	103
	437	49	0			77	102
	438	49	0			77	101
	439	49	0			77	100
	440	49	0			77	99
	441	49	0			77	98
	442	50	1			78	97
	443	50	1	0.766104	0.0270818	79	96
	444	50	0			79	95
	445	50	0			79	94
	446	50	0			79	93
	447	51	1	0.757866	0.0280154	80	92
	448	52	1	0.749628	0.0288966	81	91
	449	52	0			81	90
	450	53	0			81	89
	451	53	0			81	88
	452	54	0			81	87
	453	54	0			81	86
	454	54	0			81	85
	455	54	0			81	84
	456	54	0			81	83
	457	55	0			81	82
	458	55	0			81	81
	459	55	0			81	80
	460	55	0			81	79
	461	55	0			81	78
	462	55	0			81	77
	463	56	1	0.739893	0.0301167	82	76
	464	56	0			82	75
	465	56	0			82	74
	466	56	0			82	73
	467	56	0			82	72
	468	56	0			82	71
	469	57	1			83	70
	470	57	1	0.719051	0.0326759	84	69
	471	57	0			84	68
	472	57	0			84	67
	473	57	0			84	66
	474	58	1			85	65
	475	58	1	0.697261	0.0351309	86	64
	476	58	0			86	63
	477	58	0			86	62
	478	58	0			86	61
	479	58	0			86	60
	480	59	0			86	59
	481	59	0			86	58
	482	59	0			86	57
	483	60	1	0.685029	0.0365823	87	56
	484	60	0			87	55
	485	60	0			87	54
	486	60	0			87	53
	487	60	0			87	52
	488	60	0			87	51
	489	60	0			87	50
	490	61	1	0.671328	0.0383305	88	49
	491	61	0			88	48
	492	62	1	0.657342	0.0400022	89	47
	493	62	0			89	46
	494	62	0			89	45
	495	63	0			89	44
	496	63	0			89	43
	497	63	0			89	42
	498	64	0			89	41
	499	64	0			89	40
	500	64	0			89	39
	501	65	0			89	38
	502	66	0			89	37
	503	66	0			89	36
	504	66	0			89	35
	505	67	0			89	34
	506	67	0			89	33
	507	68	0			89	32
	508	68	0			89	31
	509	68	0			89	30
	510	70	0			89	29
	511	72	0			89	28
	512	73	0			89	27
	513	75	0			89	26
	514	76	1	0.63206	0.045761	90	25
	515	77	0			90	24
	516	79	1	0.605724	0.0508712	91	23
	517	80	0			91	22
	518	81	1	0.578191	0.0555118	92	21
	519	82	0			92	20
	520	83	0			92	19
	521	83	0			92	18
	522	83	0			92	17
	523	83	0			92	16
	524	83	0			92	15
	525	83	0			92	14
	526	83	0			92	13
	527	83	0			92	12
	528	84	0			92	11
	529	84	0			92	10
	530	84	0			92	9
	531	84	0			92	8
	532	84	0			92	7
	533	84	0			92	6
	534	84	0			92	5
	535	84	0			92	4
	536	84	0			92	3
	537	84	0			92	2
	538	84	0			92	1
	539	84	0			92	0
LowTMAVA&highButyrobetaine	1	0	1			1	285
	2	0	1			2	284
	3	0	1			3	283
	4	0	1	0.986014	0.00694393	4	282
	5	1	1			5	281
	6	1	1			6	280
	7	1	1			7	279
	8	1	1			8	278
	9	1	1			9	277
	10	1	1	0.965035	0.0108619	10	276
	11	2	1			11	275
	12	2	1			12	274
	13	2	1			13	273
	14	2	1	0.951049	0.0127585	14	272
	15	2	0			14	271
	16	2	0			14	270
	17	2	0			14	269
	18	3	1			15	268
	19	3	1			16	267
	20	3	1			17	266
	21	3	1	0.936907	0.0143955	18	265
	22	4	1	0.933371	0.0147689	19	264
	23	6	1			20	263
	24	6	1			21	262
	25	6	1	0.922765	0.0158198	22	261
	26	6	0			22	260
	27	7	1			23	259
	28	7	1			24	258
	29	7	1	0.912118	0.0167891	25	257
	30	8	1			26	256
	31	8	1			27	255
	32	8	1			28	254
	33	8	1			29	253
	34	8	1	0.894372	0.018242	30	252
	35	9	0			30	251
	36	9	0			30	250
	37	9	0			30	249
	38	9	0			30	248
	39	9	0			30	247
	40	10	1			31	246
	41	10	1	0.88713	0.0187993	32	245
	42	10	0			32	244
	43	10	0			32	243
	44	10	0			32	242
	45	10	0			32	241
	46	10	0			32	240
	47	10	0			32	239
	48	10	0			32	238
	49	10	0			32	237
	50	10	0			32	236
	51	10	0			32	235
	52	10	0			32	234
	53	10	0			32	233
	54	10	0			32	232
	55	10	0			32	231
	56	10	0			32	230
	57	10	0			32	229
	58	10	0			32	228
	59	10	0			32	227
	60	11	1			33	226
	61	11	1			34	225
	62	11	1	0.875406	0.0197319	35	224
	63	11	0			35	223
	64	11	0			35	222
	65	11	0			35	221
	66	11	0			35	220
	67	11	0			35	219
	68	11	0			35	218
	69	11	0			35	217
	70	11	0			35	216
	71	11	0			35	215
	72	11	0			35	214
	73	11	0			35	213
	74	11	0			35	212
	75	11	0			35	211
	76	12	1			36	210
	77	12	1	0.867108	0.0203985	37	209
	78	12	0			37	208
	79	12	0			37	207
	80	12	0			37	206
	81	12	0			37	205
	82	12	0			37	204
	83	12	0			37	203
	84	12	0			37	202
	85	12	0			37	201
	86	12	0			37	200
	87	12	0			37	199
	88	12	0			37	198
	89	12	0			37	197
	90	12	0			37	196
	91	12	0			37	195
	92	12	0			37	194
	93	12	0			37	193
	94	12	0			37	192
	95	12	0			37	191
	96	12	0			37	190
	97	12	0			37	189
	98	12	0			37	188
	99	12	0			37	187
	100	13	1			38	186
	101	13	1	0.857835	0.0212082	39	185
	102	13	0			39	184
	103	13	0			39	183
	104	13	0			39	182
	105	13	0			39	181
	106	13	0			39	180
	107	13	0			39	179
	108	13	0			39	178
	109	13	0			39	177
	110	14	1			40	176
	111	14	1	0.848142	0.0220483	41	175
	112	14	0			41	174
	113	14	0			41	173
	114	14	0			41	172
	115	14	0			41	171
	116	14	0			41	170
	117	14	0			41	169
	118	14	0			41	168
	119	14	0			41	167
	120	14	0			41	166
	121	14	0			41	165
	122	14	0			41	164
	123	14	0			41	163
	124	14	0			41	162
	125	15	1			42	161
	126	15	1	0.837671	0.0229857	43	160
	127	15	0			43	159
	128	15	0			43	158
	129	15	0			43	157
	130	15	0			43	156
	131	15	0			43	155
	132	16	1	0.832266	0.0234641	44	154
	133	16	0			44	153
	134	17	1			45	152
	135	17	1			46	151
	136	17	1	0.815947	0.0248237	47	150
	137	17	0			47	149
	138	17	0			47	148
	139	17	0			47	147
	140	17	0			47	146
	141	19	1			48	145
	142	19	1	0.80477	0.0257111	49	144
	143	19	0			49	143
	144	19	0			49	142
	145	21	0			49	141
	146	21	0			49	140
	147	21	0			49	139
	148	22	1	0.79898	0.0261699	50	138
	149	22	0			50	137
	150	22	0			50	136
	151	22	0			50	135
	152	23	1			51	134
	153	23	1	0.787144	0.0270876	52	133
	154	23	0			52	132
	155	23	0			52	131
	156	23	0			52	130
	157	23	0			52	129
	158	24	1	0.781042	0.0275563	53	128
	159	26	0			53	127
	160	27	1	0.774892	0.0280172	54	126
	161	27	0			54	125
	162	27	0			54	124
	163	28	0			54	123
	164	28	0			54	122
	165	29	0			54	121
	166	29	0			54	120
	167	29	0			54	119
	168	30	1	0.76838	0.0285284	55	118
	169	30	0			55	117
	170	30	0			55	116
	171	30	0			55	115
	172	31	0			55	114
	173	31	0			55	113
	174	32	1	0.76158	0.029075	56	112
	175	32	0			56	111
	176	32	0			56	110
	177	32	0			56	109
	178	32	0			56	108
	179	33	1	0.754529	0.0296486	57	107
	180	33	0			57	106
	181	33	0			57	105
	182	34	1	0.747343	0.0302245	58	104
	183	34	0			58	103
	184	34	0			58	102
	185	35	1	0.740016	0.0308035	59	101
	186	35	0			59	100
	187	35	0			59	99
	188	35	0			59	98
	189	35	0			59	97
	190	35	0			59	96
	191	35	0			59	95
	192	35	0			59	94
	193	35	0			59	93
	194	35	0			59	92
	195	36	1			60	91
	196	36	1	0.723928	0.0321658	61	90
	197	37	0			61	89
	198	38	1			62	88
	199	38	1	0.70766	0.0334367	63	87
	200	39	0			63	86
	201	39	0			63	85
	202	39	0			63	84
	203	41	1	0.699236	0.0340834	64	83
	204	41	0			64	82
	205	42	1	0.690709	0.0347181	65	81
	206	43	0			65	80
	207	44	1	0.682075	0.0353413	66	79
	208	44	0			66	78
	209	45	1	0.67333	0.0359538	67	77
	210	46	0			67	76
	211	46	0			67	75
	212	47	0			67	74
	213	47	0			67	73
	214	47	0			67	72
	215	47	0			67	71
	216	47	0			67	70
	217	48	0			67	69
	218	48	0			67	68
	219	48	0			67	67
	220	48	0			67	66
	221	49	0			67	65
	222	49	0			67	64
	223	49	0			67	63
	224	49	0			67	62
	225	50	1	0.66247	0.0369778	68	61
	226	50	0			68	60
	227	50	0			68	59
	228	50	0			68	58
	229	50	0			68	57
	230	51	1	0.650848	0.0381117	69	56
	231	51	0			69	55
	232	51	0			69	54
	233	51	0			69	53
	234	53	1	0.638568	0.0393213	70	52
	235	53	0			70	51
	236	53	0			70	50
	237	53	0			70	49
	238	55	0			70	48
	239	56	0			70	47
	240	57	0			70	46
	241	58	1	0.624686	0.0408435	71	45
	242	58	0			71	44
	243	58	0			71	43
	244	58	0			71	42
	245	60	1	0.609812	0.042493	72	41
	246	60	0			72	40
	247	60	0			72	39
	248	60	0			72	38
	249	60	0			72	37
	250	60	0			72	36
	251	60	0			72	35
	252	60	0			72	34
	253	61	0			72	33
	254	61	0			72	32
	255	61	0			72	31
	256	61	0			72	30
	257	61	0			72	29
	258	62	0			72	28
	259	62	0			72	27
	260	62	0			72	26
	261	62	0			72	25
	262	63	0			72	24
	263	68	0			72	23
	264	70	0			72	22
	265	70	0			72	21
	266	71	0			72	20
	267	72	0			72	19
	268	73	0			72	18
	269	73	0			72	17
	270	74	0			72	16
	271	74	0			72	15
	272	78	0			72	14
	273	78	0			72	13
	274	81	0			72	12
	275	82	0			72	11
	276	83	0			72	10
	277	83	0			72	9
	278	84	0			72	8
	279	84	0			72	7
	280	84	0			72	6
	281	84	0			72	5
	282	84	0			72	4
	283	84	0			72	3
	284	84	0			72	2
	285	84	0			72	1
	286	84	0			72	0
HighTMAVA&lowButyrobetaine	1	0	1			1	286
	2	0	1	0.993031	0.00491037	2	285
	3	0.2	1	0.989547	0.0060034	3	284
	4	0.8	1	0.986063	0.00691991	4	283
	5	1	1			5	282
	6	1	1	0.979094	0.00844512	6	281
	7	2	1	0.97561	0.00910553	7	280
	8	3	1			8	279
	9	3	1			9	278
	10	3	1	0.965157	0.0108247	10	277
	11	4	1	0.961672	0.0113326	11	276
	12	5	1			12	275
	13	5	1	0.954704	0.0122751	13	274
	14	5	0			13	273
	15	6	1			14	272
	16	6	1	0.94771	0.0131437	15	271
	17	8	1	0.944213	0.0135525	16	270
	18	8	0			16	269
	19	9	1			17	268
	20	9	1			18	267
	21	9	1			19	266
	22	9	1	0.930172	0.0150598	20	265
	23	9	0			20	264
	24	9	0			20	263
	25	9	0			20	262
	26	9	0			20	261
	27	9	0			20	260
	28	9	0			20	259
	29	9	0			20	258
	30	9	0			20	257
	31	9	0			20	256
	32	10	0			20	255
	33	10	0			20	254
	34	10	0			20	253
	35	10	0			20	252
	36	10	0			20	251
	37	10	0			20	250
	38	10	0			20	249
	39	10	0			20	248
	40	10	0			20	247
	41	10	0			20	246
	42	10	0			20	245
	43	10	0			20	244
	44	10	0			20	243
	45	10	0			20	242
	46	10	0			20	241
	47	10	0			20	240
	48	10	0			20	239
	49	10	0			20	238
	50	10	0			20	237
	51	10	0			20	236
	52	10	0			20	235
	53	10	0			20	234
	54	10	0			20	233
	55	10	0			20	232
	56	10	0			20	231
	57	10	0			20	230
	58	10	0			20	229
	59	11	1	0.92611	0.0155322	21	228
	60	11	0			21	227
	61	11	0			21	226
	62	11	0			21	225
	63	11	0			21	224
	64	11	0			21	223
	65	11	0			21	222
	66	11	0			21	221
	67	11	0			21	220
	68	11	0			21	219
	69	11	0			21	218
	70	11	0			21	217
	71	11	0			21	216
	72	11	0			21	215
	73	11	0			21	214
	74	11	0			21	213
	75	11	0			21	212
	76	11	0			21	211
	77	11	0			21	210
	78	11	0			21	209
	79	11	0			21	208
	80	11	0			21	207
	81	11	0			21	206
	82	11	0			21	205
	83	11	0			21	204
	84	12	0			21	203
	85	12	0			21	202
	86	12	0			21	201
	87	12	0			21	200
	88	12	0			21	199
	89	12	0			21	198
	90	12	0			21	197
	91	12	0			21	196
	92	12	0			21	195
	93	12	0			21	194
	94	12	0			21	193
	95	12	0			21	192
	96	12	0			21	191
	97	12	0			21	190
	98	12	0			21	189
	99	12	0			21	188
	100	12	0			21	187
	101	12	0			21	186
	102	12	0			21	185
	103	12	0			21	184
	104	12	0			21	183
	105	12	0			21	182
	106	12	0			21	181
	107	12	0			21	180
	108	12	0			21	179
	109	12	0			21	178
	110	12	0			21	177
	111	12	0			21	176
	112	12	0			21	175
	113	12	0			21	174
	114	13	0			21	173
	115	13	0			21	172
	116	13	0			21	171
	117	13	0			21	170
	118	13	0			21	169
	119	13	0			21	168
	120	14	1			22	167
	121	14	1	0.915085	0.0171928	23	166
	122	14	0			23	165
	123	14	0			23	164
	124	14	0			23	163
	125	14	0			23	162
	126	14	0			23	161
	127	14	0			23	160
	128	14	0			23	159
	129	14	0			23	158
	130	14	0			23	157
	131	14	0			23	156
	132	14	0			23	155
	133	14	0			23	154
	134	14	0			23	153
	135	14	0			23	152
	136	14	0			23	151
	137	14	0			23	150
	138	14	0			23	149
	139	14	0			23	148
	140	15	1	0.908902	0.0181544	24	147
	141	15	0			24	146
	142	15	0			24	145
	143	15	0			24	144
	144	15	0			24	143
	145	15	0			24	142
	146	16	1	0.902502	0.0191216	25	141
	147	16	0			25	140
	148	16	0			25	139
	149	17	1	0.896009	0.0200561	26	138
	150	17	0			26	137
	151	18	1	0.889468	0.020949	27	136
	152	18	0			27	135
	153	19	0			27	134
	154	19	0			27	133
	155	19	0			27	132
	156	20	1			28	131
	157	20	1	0.875992	0.0226958	29	130
	158	21	1	0.869253	0.0235002	30	129
	159	21	0			30	128
	160	21	0			30	127
	161	21	0			30	126
	162	21	0			30	125
	163	22	0			30	124
	164	22	0			30	123
	165	22	0			30	122
	166	23	0			30	121
	167	25	1	0.862069	0.0243793	31	120
	168	26	0			31	119
	169	28	0			31	118
	170	29	1	0.854764	0.0252436	32	117
	171	29	0			32	116
	172	30	0			32	115
	173	30	0			32	114
	174	30	0			32	113
	175	30	0			32	112
	176	30	0			32	111
	177	30	0			32	110
	178	30	0			32	109
	179	31	1			33	108
	180	31	1	0.83908	0.0271073	34	107
	181	31	0			34	106
	182	31	0			34	105
	183	33	0			34	104
	184	33	0			34	103
	185	33	0			34	102
	186	33	0			34	101
	187	33	0			34	100
	188	34	1			35	99
	189	34	1	0.822298	0.0290465	36	98
	190	34	0			36	97
	191	34	0			36	96
	192	34	0			36	95
	193	34	0			36	94
	194	34	0			36	93
	195	35	1	0.813456	0.0300498	37	92
	196	35	0			37	91
	197	35	0			37	90
	198	35	0			37	89
	199	35	0			37	88
	200	36	0			37	87
	201	36	0			37	86
	202	36	0			37	85
	203	36	0			37	84
	204	36	0			37	83
	205	37	0			37	82
	206	38	0			37	81
	207	38	0			37	80
	208	38	0			37	79
	209	38	0			37	78
	210	39	1	0.803028	0.0314222	38	77
	211	39	0			38	76
	212	39	0			38	75
	213	41	0			38	74
	214	42	1	0.792176	0.032818	39	73
	215	45	0			39	72
	216	45	0			39	71
	217	45	0			39	70
	218	45	0			39	69
	219	45	0			39	68
	220	45	0			39	67
	221	46	0			39	66
	222	46	0			39	65
	223	46	0			39	64
	224	47	0			39	63
	225	47	0			39	62
	226	47	0			39	61
	227	47	0			39	60
	228	47	0			39	59
	229	48	1			40	58
	230	48	1	0.765322	0.0367909	41	57
	231	49	0			41	56
	232	50	1	0.751656	0.0385888	42	55
	233	50	0			42	54
	234	50	0			42	53
	235	50	0			42	52
	236	50	0			42	51
	237	51	0			42	50
	238	53	0			42	49
	239	53	0			42	48
	240	53	0			42	47
	241	54	1	0.735663	0.0409479	43	46
	242	54	0			43	45
	243	54	0			43	44
	244	55	0			43	43
	245	55	0			43	42
	246	57	0			43	41
	247	57	0			43	40
	248	57	0			43	39
	249	58	1	0.7168	0.0440289	44	38
	250	58	0			44	37
	251	58	0			44	36
	252	59	1	0.696889	0.0470933	45	35
	253	59	0			45	34
	254	60	0			45	33
	255	60	0			45	32
	256	60	0			45	31
	257	60	0			45	30
	258	60	0			45	29
	259	60	0			45	28
	260	63	0			45	27
	261	63	0			45	26
	262	65	0			45	25
	263	66	1	0.669013	0.0528192	46	24
	264	67	0			46	23
	265	67	0			46	22
	266	68	0			46	21
	267	68	0			46	20
	268	72	0			46	19
	269	75	0			46	18
	270	76	0			46	17
	271	77	0			46	16
	272	80	0			46	15
	273	81	0			46	14
	274	82	0			46	13
	275	83	0			46	12
	276	83	0			46	11
	277	83	0			46	10
	278	84	0			46	9
	279	84	0			46	8
	280	84	0			46	7
	281	84	0			46	6
	282	84	0			46	5
	283	84	0			46	4
	284	84	0			46	3
	285	84	0			46	2
	286	84	0			46	1
	287	84	0			46	0
HighTMAVA&highButyrobetaine	1	0	1			1	534
	2	0	1			2	533
	3	0	1			3	532
	4	0	1			4	531
	5	0	1			5	530
	6	0	1			6	529
	7	0	1			7	528
	8	0	1			8	527
	9	0	1	0.983178	0.00556011	9	526
	10	0.2	1			10	525
	11	0.2	1			11	524
	12	0.2	1			12	523
	13	0.2	1			13	522
	14	0.2	1			14	521
	15	0.2	1			15	520
	16	0.2	1			16	519
	17	0.2	1			17	518
	18	0.2	1	0.966355	0.00779562	18	517
	19	1	1			19	516
	20	1	1			20	515
	21	1	1			21	514
	22	1	1			22	513
	23	1	1			23	512
	24	1	1			24	511
	25	1	1			25	510
	26	1	1			26	509
	27	1	1			27	508
	28	1	1			28	507
	29	1	1			29	506
	30	1	1			30	505
	31	1	1			31	504
	32	1	1			32	503
	33	1	1			33	502
	34	1	1			34	501
	35	1	1			35	500
	36	1	1			36	499
	37	1	1			37	498
	38	1	1			38	497
	39	1	1			39	496
	40	1	1			40	495
	41	1	1			41	494
	42	1	1	0.921495	0.0116283	42	493
	43	2	1			43	492
	44	2	1			44	491
	45	2	1			45	490
	46	2	1			46	489
	47	2	1			47	488
	48	2	1			48	487
	49	2	1			49	486
	50	2	1			50	485
	51	2	1			51	484
	52	2	1			52	483
	53	2	1	0.900935	0.0129161	53	482
	54	2	0			53	481
	55	2	0			53	480
	56	2	0			53	479
	57	3	1			54	478
	58	3	1			55	477
	59	3	1			56	476
	60	3	1			57	475
	61	3	1			58	474
	62	3	1			59	473
	63	3	1			60	472
	64	3	1			61	471
	65	3	1			62	470
	66	3	1			63	469
	67	3	1			64	468
	68	3	1			65	467
	69	3	1	0.876483	0.014235	66	466
	70	3	0			66	465
	71	4	1			67	464
	72	4	1			68	463
	73	4	1	0.870829	0.0145127	69	462
	74	5	1			70	461
	75	5	1			71	460
	76	5	1			72	459
	77	5	1			73	458
	78	5	1	0.861404	0.0149551	74	457
	79	5	0			74	456
	80	6	1			75	455
	81	6	1			76	454
	82	6	1			77	453
	83	6	1			78	452
	84	6	1	0.851959	0.0153761	79	451
	85	6	0			79	450
	86	6	0			79	449
	87	7	1			80	448
	88	7	1	0.848164	0.01554	81	447
	89	8	1			82	446
	90	8	1			83	445
	91	8	1			84	444
	92	8	1			85	443
	93	8	1	0.838677	0.0159349	86	442
	94	8	0			86	441
	95	8	0			86	440
	96	9	1			87	439
	97	9	1			88	438
	98	9	1			89	437
	99	9	1	0.831052	0.0162396	90	436
	100	9	0			90	435
	101	9	0			90	434
	102	9	0			90	433
	103	9	0			90	432
	104	9	0			90	431
	105	9	0			90	430
	106	9	0			90	429
	107	9	0			90	428
	108	9	0			90	427
	109	9	0			90	426
	110	9	0			90	425
	111	9	0			90	424
	112	9	0			90	423
	113	9	0			90	422
	114	9	0			90	421
	115	9	0			90	420
	116	9	0			90	419
	117	9	0			90	418
	118	10	1			91	417
	119	10	1			92	416
	120	10	1			93	415
	121	10	1			94	414
	122	10	1			95	413
	123	10	1			96	412
	124	10	1	0.817135	0.016798	97	411
	125	10	0			97	410
	126	10	0			97	409
	127	10	0			97	408
	128	10	0			97	407
	129	10	0			97	406
	130	10	0			97	405
	131	10	0			97	404
	132	10	0			97	403
	133	10	0			97	402
	134	10	0			97	401
	135	10	0			97	400
	136	10	0			97	399
	137	10	0			97	398
	138	10	0			97	397
	139	10	0			97	396
	140	10	0			97	395
	141	10	0			97	394
	142	10	0			97	393
	143	10	0			97	392
	144	10	0			97	391
	145	10	0			97	390
	146	10	0			97	389
	147	10	0			97	388
	148	10	0			97	387
	149	10	0			97	386
	150	10	0			97	385
	151	10	0			97	384
	152	10	0			97	383
	153	10	0			97	382
	154	10	0			97	381
	155	10	0			97	380
	156	11	1			98	379
	157	11	1			99	378
	158	11	1	0.810684	0.0170733	100	377
	159	11	0			100	376
	160	11	0			100	375
	161	11	0			100	374
	162	11	0			100	373
	163	11	0			100	372
	164	11	0			100	371
	165	11	0			100	370
	166	11	0			100	369
	167	11	0			100	368
	168	11	0			100	367
	169	11	0			100	366
	170	11	0			100	365
	171	11	0			100	364
	172	11	0			100	363
	173	11	0			100	362
	174	11	0			100	361
	175	11	0			100	360
	176	11	0			100	359
	177	11	0			100	358
	178	11	0			100	357
	179	11	0			100	356
	180	11	0			100	355
	181	11	0			100	354
	182	12	1			101	353
	183	12	1			102	352
	184	12	1			103	351
	185	12	1			104	350
	186	12	1	0.799234	0.0175833	105	349
	187	12	0			105	348
	188	12	0			105	347
	189	12	0			105	346
	190	12	0			105	345
	191	12	0			105	344
	192	12	0			105	343
	193	12	0			105	342
	194	12	0			105	341
	195	12	0			105	340
	196	12	0			105	339
	197	12	0			105	338
	198	12	0			105	337
	199	12	0			105	336
	200	12	0			105	335
	201	12	0			105	334
	202	12	0			105	333
	203	12	0			105	332
	204	12	0			105	331
	205	12	0			105	330
	206	12	0			105	329
	207	12	0			105	328
	208	12	0			105	327
	209	12	0			105	326
	210	12	0			105	325
	211	12	0			105	324
	212	12	0			105	323
	213	12	0			105	322
	214	12	0			105	321
	215	12	0			105	320
	216	12	0			105	319
	217	12	0			105	318
	218	12	0			105	317
	219	12	0			105	316
	220	12	0			105	315
	221	12	0			105	314
	222	13	1			106	313
	223	13	1			107	312
	224	13	1			108	311
	225	13	1	0.789052	0.0180812	109	310
	226	13	0			109	309
	227	13	0			109	308
	228	13	0			109	307
	229	13	0			109	306
	230	13	0			109	305
	231	13	0			109	304
	232	13	0			109	303
	233	13	0			109	302
	234	13	0			109	301
	235	13	0			109	300
	236	13	0			109	299
	237	13	0			109	298
	238	14	1			110	297
	239	14	1			111	296
	240	14	1	0.781109	0.0184717	112	295
	241	14	0			112	294
	242	14	0			112	293
	243	14	0			112	292
	244	14	0			112	291
	245	14	0			112	290
	246	14	0			112	289
	247	14	0			112	288
	248	14	0			112	287
	249	14	0			112	286
	250	14	0			112	285
	251	14	0			112	284
	252	14	0			112	283
	253	14	0			112	282
	254	14	0			112	281
	255	14	0			112	280
	256	14	0			112	279
	257	14	0			112	278
	258	14	0			112	277
	259	14	0			112	276
	260	14	0			112	275
	261	14	0			112	274
	262	14	0			112	273
	263	14	0			112	272
	264	14	0			112	271
	265	14	0			112	270
	266	14	0			112	269
	267	14	0			112	268
	268	14	0			112	267
	269	14	0			112	266
	270	15	1			113	265
	271	15	1			114	264
	272	15	1			115	263
	273	15	1	0.769363	0.0191047	116	262
	274	15	0			116	261
	275	15	0			116	260
	276	15	0			116	259
	277	15	0			116	258
	278	16	1	0.766381	0.019262	117	257
	279	16	0			117	256
	280	16	0			117	255
	281	16	0			117	254
	282	16	0			117	253
	283	17	1			118	252
	284	17	1			119	251
	285	17	1			120	250
	286	17	1			121	249
	287	17	1			122	248
	288	17	1			123	247
	289	17	1	0.745177	0.0203281	124	246
	290	17	0			124	245
	291	17	0			124	244
	292	17	0			124	243
	293	17	0			124	242
	294	17	0			124	241
	295	17	0			124	240
	296	17	0			124	239
	297	17	0			124	238
	298	18	1			125	237
	299	18	1			126	236
	300	18	1			127	235
	301	18	1			128	234
	302	18	1			129	233
	303	18	1			130	232
	304	18	1	0.72326	0.0213515	131	231
	305	18	0			131	230
	306	18	0			131	229
	307	19	1			132	228
	308	19	1	0.716943	0.0216271	133	227
	309	19	0			133	226
	310	19	0			133	225
	311	19	0			133	224
	312	19	0			133	223
	313	20	1			134	222
	314	20	1			135	221
	315	20	1	0.707298	0.0220414	136	220
	316	20	0			136	219
	317	20	0			136	218
	318	21	1	0.704054	0.0221778	137	217
	319	21	0			137	216
	320	22	1	0.700794	0.0223134	138	215
	321	22	0			138	214
	322	22	0			138	213
	323	22	0			138	212
	324	22	0			138	211
	325	22	0			138	210
	326	23	1			139	209
	327	23	1			140	208
	328	23	1	0.690783	0.0227309	141	207
	329	23	0			141	206
	330	23	0			141	205
	331	23	0			141	204
	332	24	1	0.687397	0.0228703	142	203
	333	24	0			142	202
	334	25	1	0.683994	0.0230089	143	201
	335	25	0			143	200
	336	26	1			144	199
	337	26	1	0.677154	0.0232816	145	198
	338	26	0			145	197
	339	26	0			145	196
	340	27	1			146	195
	341	27	1	0.670244	0.0235511	147	194
	342	27	0			147	193
	343	27	0			147	192
	344	27	0			147	191
	345	28	0			147	190
	346	28	0			147	189
	347	28	0			147	188
	348	28	0			147	187
	349	28	0			147	186
	350	29	1	0.66664	0.0236986	148	185
	351	29	0			148	184
	352	30	1	0.663017	0.0238451	149	183
	353	30	0			149	182
	354	30	0			149	181
	355	30	0			149	180
	356	31	1			150	179
	357	31	1			151	178
	358	31	1	0.651967	0.0242862	152	177
	359	31	0			152	176
	360	31	0			152	175
	361	31	0			152	174
	362	32	1	0.64822	0.024434	153	173
	363	32	0			153	172
	364	32	0			153	171
	365	32	0			153	170
	366	32	0			153	169
	367	33	1	0.644385	0.0245886	154	168
	368	33	0			154	167
	369	33	0			154	166
	370	33	0			154	165
	371	33	0			154	164
	372	33	0			154	163
	373	33	0			154	162
	374	34	1	0.640407	0.0247564	155	161
	375	35	1	0.636429	0.0249202	156	160
	376	35	0			156	159
	377	36	1			157	158
	378	36	1	0.628424	0.0252415	158	157
	379	36	0			158	156
	380	36	0			158	155
	381	36	0			158	154
	382	36	0			158	153
	383	36	0			158	152
	384	37	1			159	151
	385	37	1	0.620155	0.0255775	160	150
	386	37	0			160	149
	387	37	0			160	148
	388	37	0			160	147
	389	37	0			160	146
	390	37	0			160	145
	391	38	1	0.615878	0.0257562	161	144
	392	38	0			161	143
	393	39	0			161	142
	394	40	1	0.611541	0.0259375	162	141
	395	40	0			162	140
	396	40	0			162	139
	397	40	0			162	138
	398	41	0			162	137
	399	41	0			162	136
	400	41	0			162	135
	401	42	0			162	134
	402	42	0			162	133
	403	42	0			162	132
	404	42	0			162	131
	405	42	0			162	130
	406	42	0			162	129
	407	43	0			162	128
	408	43	0			162	127
	409	43	0			162	126
	410	44	1	0.606687	0.0261818	163	125
	411	44	0			163	124
	412	44	0			163	123
	413	44	0			163	122
	414	44	0			163	121
	415	44	0			163	120
	416	44	0			163	119
	417	45	1			164	118
	418	45	1	0.596491	0.0267161	165	117
	419	45	0			165	116
	420	45	0			165	115
	421	45	0			165	114
	422	45	0			165	113
	423	45	0			165	112
	424	46	1	0.591165	0.0270031	166	111
	425	46	0			166	110
	426	46	0			166	109
	427	46	0			166	108
	428	46	0			166	107
	429	46	0			166	106
	430	47	1	0.585588	0.0273183	167	105
	431	47	0			167	104
	432	47	0			167	103
	433	48	1			168	102
	434	48	1	0.574218	0.027946	169	101
	435	48	0			169	100
	436	48	0			169	99
	437	48	0			169	98
	438	48	0			169	97
	439	48	0			169	96
	440	48	0			169	95
	441	48	0			169	94
	442	49	1	0.568109	0.0283084	170	93
	443	49	0			170	92
	444	49	0			170	91
	445	49	0			170	90
	446	49	0			170	89
	447	49	0			170	88
	448	50	1			171	87
	449	50	1	0.555197	0.0291001	172	86
	450	50	0			172	85
	451	50	0			172	84
	452	50	0			172	83
	453	50	0			172	82
	454	50	0			172	81
	455	50	0			172	80
	456	51	1	0.548257	0.0295523	173	79
	457	51	0			173	78
	458	51	0			173	77
	459	51	0			173	76
	460	51	0			173	75
	461	51	0			173	74
	462	53	0			173	73
	463	53	0			173	72
	464	53	0			173	71
	465	54	1	0.540535	0.0301281	174	70
	466	54	0			174	69
	467	54	0			174	68
	468	54	0			174	67
	469	55	0			174	66
	470	56	0			174	65
	471	56	0			174	64
	472	57	1	0.53209	0.0308184	175	63
	473	57	0			175	62
	474	58	0			175	61
	475	58	0			175	60
	476	58	0			175	59
	477	58	0			175	58
	478	58	0			175	57
	479	58	0			175	56
	480	58	0			175	55
	481	59	0			175	54
	482	59	0			175	53
	483	59	0			175	52
	484	60	0			175	51
	485	60	0			175	50
	486	60	0			175	49
	487	60	0			175	48
	488	60	0			175	47
	489	60	0			175	46
	490	60	0			175	45
	491	60	0			175	44
	492	60	0			175	43
	493	60	0			175	42
	494	61	0			175	41
	495	61	0			175	40
	496	61	0			175	39
	497	61	0			175	38
	498	62	0			175	37
	499	63	0			175	36
	500	63	0			175	35
	501	65	0			175	34
	502	66	0			175	33
	503	66	0			175	32
	504	66	0			175	31
	505	67	0			175	30
	506	67	0			175	29
	507	67	0			175	28
	508	68	0			175	27
	509	68	0			175	26
	510	69	1	0.511625	0.0357886	176	25
	511	69	0			176	24
	512	69	0			176	23
	513	69	0			176	22
	514	69	0			176	21
	515	70	0			176	20
	516	71	0			176	19
	517	72	0			176	18
	518	73	0			176	17
	519	75	0			176	16
	520	75	0			176	15
	521	76	0			176	14
	522	80	1	0.47508	0.04842	177	13
	523	80	0			177	12
	524	81	0			177	11
	525	82	0			177	10
	526	83	0			177	9
	527	83	0			177	8
	528	84	0			177	7
	529	84	0			177	6
	530	84	0			177	5
	531	84	0			177	4
	532	84	0			177	3
	533	84	0			177	2
	534	84	0			177	1
	535	84	0			177	0
