# Supplementary material for: Gut microbiota production of trimethyl-5-aminovaleric acid reduces fatty acid oxidation and accelerates cardiac hypertrophy
Source: Nat Commun. 2022 Apr 1;13:1757. doi: 10.1038/s41467-022-29060-7 (PMC8976029; doi:10.1038/s41467-022-29060-7)
Supplement: Supplementary file 3 — Source Data [file 41467_2022_29060_MOESM3_ESM.zip › Source data/Figure S6.xlsx]

## Sheet: Figure S6a
Kindey	Heart	Muscle	Liver	Intestine
0.756974	0.128364	/	0.041761	0.050008
0.816947	0.3011	0.07793	0.052495	0.109448
1.18782	0.136627	0.118941	0.055105	0.004871
1.23826	0.181534	0.037899	0.094622	0.018689

## Sheet: Figure S6b
log(TMAVA Concentration μM)	d9-Carnitine
-2	217.565	84.0319	147.705	30.3393	69.6607	50.8982
-1	75.4491	109.98	72.4551	113.972	80.6387	102.395
0	52.495	63.4731	104.192	61.2775	70.2595	60.2794
1	41.1178	35.5289	25.9481	41.517	27.3453	27.9441
2	7.30539	6.68663	5.40918	7.40519	3.71258	5.00998

## Sheet: Figure S6c
Control	TMAVA 100μM	Mildronate 100μM
217.565	7.30539	2.99531
84.0319	6.68663	10.4312
147.705	5.40918	6.59906
30.3393	7.40519	7.14583
69.6607	3.71258	5.71321
50.8982	5.00998
