# Supplementary material for: Gut microbiota production of trimethyl-5-aminovaleric acid reduces fatty acid oxidation and accelerates cardiac hypertrophy
Source: Nat Commun. 2022 Apr 1;13:1757. doi: 10.1038/s41467-022-29060-7 (PMC8976029; doi:10.1038/s41467-022-29060-7)
Supplement: Supplementary file 3 — Source Data [file 41467_2022_29060_MOESM3_ESM.zip › Source data/Figure S7.xlsx]

## Sheet: Figure S7b
Category	Term		%	Count	PValue	Genes	List Total	Pop Hits	Pop Total	Fold Enrichment	Bonferroni	Benjamini	FDR
GOTERM_BP_DIRECT	GO:0055114	oxidation-reduction process	16.5533	73	3.97274e-28	114664, 18293, 66218, 20656, 11669, 72170, 14979, 58875, 16832, 66091, 12870, 102632, 12039, 17721, 12359, 110391, 15108, 67460, 17449, 18104, 18105, 110695, 66469, 21672, 65973, 26922, 59010, 234309, 11757, 654795, 217707, 14149, 13016, 56749, 67273, 11754, 13063, 66355, 66594, 67247, 109731, 105014, 97212, 66916, 192970, 14319, 11409, 56551, 17709, 56752, 66071, 14555, 11363, 15488, 17992, 6987…	420	676	18082	4.64915	8.43811e-25	8.43811e-25	8.25139e-25
GOTERM_BP_DIRECT	GO:0008152	metabolic process	9.75057	43	3.96034e-14	110446, 15360, 21881, 264895, 18293, 97212, 56451, 27402, 26457, 23986, 11669, 14936, 11409, 78920, 56752, 11363, 19309, 110095, 102632, 12039, 67041, 52538, 18641, 18642, 71911, 110695, 21991, 15277, 13177, 18563, 66885, 110078, 74147, 231086, 14081, 28169, 20916, 13016, 13850, 18746, 320024, 216558, 214579	420	463	18082	3.99839	8.41847e-11	4.20588e-11	4.11281e-11
GOTERM_BP_DIRECT	GO:0006096	glycolytic process	3.1746	14	6.57763e-13	18641, 18642, 18655, 21991, 100042427, 15277, 230163, 18293, 13808, 13806, 13807, 11674, 14433, 18746	420	36	18082	16.7426	1.39718e-09	4.65696e-10	4.55391e-10
GOTERM_BP_DIRECT	GO:0006754	ATP biosynthetic process	2.72109	12	9.56155e-13	11946, 11947, 11949, 28080, 27425, 17705, 11674, 17706, 107197, 66043, 50799, 18746	420	23	18082	22.4621	2.03081e-09	5.07718e-10	4.96483e-10
GOTERM_BP_DIRECT	GO:0046034	ATP metabolic process	3.1746	14	3.14862e-12	15481, 17885, 27425, 11636, 11966, 11946, 11957, 140781, 11947, 11949, 28080, 66043, 17888, 11931	420	40	18082	15.0683	6.68761e-09	1.33754e-09	1.30794e-09
GOTERM_BP_DIRECT	GO:0006631	fatty acid metabolic process	4.7619	21	5.91456e-10	12491, 22229, 66469, 13177, 66885, 264895, 74147, 56690, 231086, 97212, 26457, 14081, 26922, 234309, 14979, 11409, 11363, 15488, 12896, 67460, 52538	420	156	18082	5.79551	1.25625e-06	2.09376e-07	2.04742e-07
GOTERM_BP_DIRECT	GO:0015986	ATP synthesis coupled proton transport	2.26757	10	1.08402e-09	11957, 11946, 11947, 11949, 28080, 27425, 17705, 17706, 66043, 11950	420	23	18082	18.7184	2.30246e-06	3.28923e-07	3.21644e-07
GOTERM_BP_DIRECT	GO:0006635	fatty acid beta-oxidation	2.72109	12	3.49946e-09	110446, 13177, 11450, 19299, 74147, 227095, 231086, 97212, 15488, 23986, 67460, 52538	420	44	18082	11.7416	7.43282e-06	9.29106e-07	9.08547e-07
GOTERM_BP_DIRECT	GO:0051289	protein homotetramerization	2.94785	13	1.22797e-07	18641, 18642, 66834, 20656, 234309, 11409, 11363, 11674, 12359, 11983, 15108, 67460, 214579	420	74	18082	7.56326	0.000260786	2.898e-05	2.83388e-05
GOTERM_BP_DIRECT	GO:0005977	glycogen metabolic process	2.26757	10	2.02329e-07	14936, 19045, 19047, 110078, 77559, 19309, 110095, 18679, 140491, 216558	420	39	18082	11.0391	0.000429655	4.29747e-05	4.20237e-05

## Sheet: Figure S7d
	Control HFD							TMAVA HFD
VCADL	1.05475	1.01178	0.481932	0.856724	1.51246	0.944028	1.13832	1.37259	1.44083	1.79863	1.51246	1.58766	2.08046	1.41118	1.78621
VCADVL	0.964351	1.06262	0.663253	1.04799	1.29023	1.03357	0.937981	0.971059	1.35438	1.26368	1.17905	1.30824	1.14681	0.918678	1.19551
CPT1α	0.668676	1.03482	0.441161	1.11681	1.42344	1.21367	1.10143	1.45335	1.25647	0.852267	1.32811	1.21367	1.32811	1.94447	2.12782
CPT1β	1.00611	1.38394	0.558172	1.07087	1.25595	0.773129	0.951834	1.17185	1.07087	1.10098	1.57875	1.07832	1.04158	1.3461	1.51444
FASN	1.03182	1.41932	0.369897	0.744939	1.31512	1.12912	0.98979	0.755338	0.498337	0.58043	0.340374	0.613525	0.671377	0.832311	0.481362

## Sheet: Figure S7e
	Control HFD					TMAVA HFD
Before	1.1261	1.05108	1.17612	0.957297	0.938541	1.93263	2.42029	1.68254	1.46372	2.70789
After	1.36368	0.882272	1.08234	1.13236	0.919785	2.56409	1.87636	2.50782	2.13894	3.28933

## Sheet: Figure S7f
	Control HFD						TMAVA HFD
Before	0.53	0.62	1	1.04	1.14	1.27	2.17	2.95	3.65	3.54	1.93	3.19
After	1.32	0.6	0.92	1.46	1.3	0.99	3.51	3.73	2.91	4.48	5.99	4.76

## Sheet: Figure S7g
	Control HFD					TMAVA HFD
Before	11.8421	9.02916	11.2049	11.3758	12.7279	9.13795	9.32444	10.086	7.86359	11.1583
After	18.074	11.0495	16.2557	11.2515	10.3035	5.99867	6.26286	7.4906	8.3609	5.5169

## Sheet: Figure S7h
Control HFD	TMAVA HFD
42.87	39.3
36.65	61.7
32.36	52.6
37.13	48.92
29.47	64.81
40.94	52.93

## Sheet: Figure S7j
	Control HFD			TMAVA HFD
ATP5A	1.00675	0.907276	1.08597	0.673118	0.963306	1.10357
UQCRC	1.01139	0.966799	1.02181	0.67052	0.999959	1.13113
SDHB	0.714311	0.879964	1.40572	0.919776	1.1888	1.37507
NDUFB8	0.899511	0.973077	1.12741	0.726352	1.07279	1.32387

## Sheet: Figure S7k
Control HFD	TMAVA HFD
10.9677	2174.93
2.08322	3983.82
5.94963	4132.41
10.2884	154.088
5.86828	4789.84
11.8967	712.657
