# Supplementary material for: Gut microbiota production of trimethyl-5-aminovaleric acid reduces fatty acid oxidation and accelerates cardiac hypertrophy
Source: Nat Commun. 2022 Apr 1;13:1757. doi: 10.1038/s41467-022-29060-7 (PMC8976029; doi:10.1038/s41467-022-29060-7)
Supplement: Supplementary file 3 — Source Data [file 41467_2022_29060_MOESM3_ESM.zip › Source data/Figure S8.xlsx]

## Sheet: Figure S8c
	Control HFD						KO HFD
TG	0.874	1.04	1.05	0.916	0.939	1.18	1.17	1.47	1.11	1.11	1.1	1.18
DG	0.731	0.863	1.05	1.04	0.893	1.42	1.13	1.26	1.15	1.25	1.4	1.41
FA	1.01	0.937	1.02	1.03	0.89	1.12	1.32	1.23	1.22	1.12	1.28	1.25
PC	0.985	1.01	0.986	0.992	1.03	0.989	0.848	0.965	0.904	0.866	0.834	0.876
PI	1.03	0.998	1.02	0.979	1.01	0.955	0.891	0.86	0.895	0.968	0.891	0.869
LPC	1.02	0.864	1	1.1	0.895	1.12	1.39	1.01	1.45	1.1	1.28	1.2
LPE	1.15	0.869	0.953	1.06	0.903	1.07	2	1.37	1.94	1.72	1.88	1.57
LPI	1.15	0.946	0.968	1.04	0.926	0.969	1.88	1.33	1.64	1.89	1.72	1.37
PG	0.902	0.996	1.04	1.03	0.97	1.06	1.21	1.14	1.27	1.2	1.19	1.19

## Sheet: Figure S8d
	Control HFD						KO HFD
14:0	1.03	0.949	1.06	0.886	1	1.07	1.46	1.29	1.09	1.03	1.45	1.29
16:0	0.927	0.87	1.04	0.976	0.936	1.25	1.17	1.12	1.08	1.02	1.23	1.22
16:1	1.1	0.851	0.941	1.01	0.87	1.23	2.02	1.93	1.73	1.81	2.15	1.88
18:0	1.03	0.936	1.07	1	0.942	1.02	1.45	1.16	1.36	1.09	1.33	1.33
18:1	0.937	0.929	1.01	1.04	0.922	1.16	1.29	1.27	1.2	1.12	1.25	1.26
18:2	0.99	0.989	1.02	1.05	0.862	1.09	1.34	1.2	1.2	1.11	1.25	1.2
18:3	0.79	1	1.06	0.953	0.938	1.25	1.49	1.43	1.21	1.44	1.55	2.04
20:1	1.07	1.11	0.935	0.946	0.85	1.09	1.51	1.22	0.979	0.981	1.16	1.11
20:3	1.18	1.18	1.06	0.892	0.74	0.948	0.836	0.767	0.804	0.753	0.805	0.85
20:4	1.43	0.872	1.03	1.08	0.693	0.898	1.92	1.43	1.94	1.65	1.78	1.54
22:4	1.67	1.03	0.981	0.776	0.71	0.83	0.483	0.383	0.483	0.339	0.433	0.541
22:5	1.53	1	0.885	0.966	0.778	0.836	1.07	0.98	0.978	0.824	1.01	1.18
22:6	1.39	1.03	0.989	0.97	0.766	0.852	0.563	0.575	0.468	0.473	0.575	0.633
