# Supplementary material for: Gut microbiota production of trimethyl-5-aminovaleric acid reduces fatty acid oxidation and accelerates cardiac hypertrophy
Source: Nat Commun. 2022 Apr 1;13:1757. doi: 10.1038/s41467-022-29060-7 (PMC8976029; doi:10.1038/s41467-022-29060-7)
Supplement: Supplementary file 3 — Source Data [file 41467_2022_29060_MOESM3_ESM.zip › Source data/Figure S9.xlsx]

## Sheet: Figure S9b
Control HFD	KO HFD
1.45	4.32
1.14	6.54
0.42	2.37
0.14	3.42
0.96	1.86
1.99	4.68

## Sheet: Figure S9c
Control HFD	KO HFD
43.52	67.93
47.32	71.46
36.15	52.5
39.42	59.25
61.85	66.42
51.34	48.72

## Sheet: Figure S9e
	Control HFD			KO HFD
ATP5A	0.823333	1.00223	1.17444	0.985752	1.11042	1.16383
UQCRC	0.780154	0.968098	1.25175	1.2151	1.43456	1.44217
SDHB	0.919621	0.924721	1.15566	0.984336	1.10975	1.19252
NDUFB8	0.974034	0.905293	1.12067	0.948186	1.20407	1.32246

## Sheet: Figure S9f
Control HFD	KO HFD
0.79962	1.30802
0.761749	1.16263
1.13083	1.19531
1.19531	1.49215
1.23747	1.36357
0.87502	1.51297
